# Supplementary material for: Partially sintered copper‒ceria as excellent catalyst for the high-temperature reverse water gas shift reaction
Source: Nat Commun. 2022 Feb 14;13:867. doi: 10.1038/s41467-022-28476-5 (PMC8844362; doi:10.1038/s41467-022-28476-5)
Supplement: Supplementary file 3 — Source Data [file 41467_2022_28476_MOESM3_ESM.xlsx]

## Sheet: Figure 1
Figure 1a												Figure 1b			Figure 1c			Figure 1d
5CuCe		15CuCe		CeO2		equilibrium		15CuAl				400 ºC			15CuCe			equilibrium		15CuCe-240h		15CuCe-70h		5CuCe		15CuAl
300	0	300	2.38	300	0	295	72.74	300	0			15CuCe	17.7		1.32802	-7.94058		time(h)		time(h)		time(h)		time(h)		time(h)
400	9.85	400	25.5	400	0	302.949	72.444	400	1			Pt/TiO2	5		1.31062	-7.8468		1	57.7	1	57.31	1	58.06	1	39	1	14.32
500	23.58	500	46.01	500	0.65	310.897	72.122	500	5.9			Pt/Al2O3	0.2		1.29366	-7.75873		2	57.7	2		2	56.39	2	38.01	2	13.76
600	38.83	600	59.09	600	9.04	318.846	71.77	600	13.83						1.27714	-7.57523		3	57.7	3		3	56.29	3	37.89	3	13.33
						326.795	71.39					500 ºC						4	57.7	4	54.17	4	54.92	4	37.35	4	11.79
						334.744	70.979					15CuCe	52.2		5CuCe			5	57.7	5		5	54.07	5	37.01	5	10.11
						342.692	70.538					In2O3-CeO2	3		1.328	-8.66222		6	57.7	6		6	53.48	6	36.89	6	10.01
						350.641	70.067					K80-Pt/L	2.2		1.3106	-8.5374		7	57.7	7	52.44	7	52.64	7	36.66	7	9.22
						358.59	69.565								1.2937	-8.39498		8	57.7	8		8	52.42	8	36.52	8	9.46
						366.538	69.033					600 ºC			1.2771	-8.28212		9	57.7	9		9	52.84	9	37	9	9.17
						374.487	68.471					15CuCe	146.6					10	57.7	10	51.04	10	51.02	10	35.49	10	8.23
						382.436	67.88					5CuCe	94.1		15CuAl			11	57.7	11		11	50.98	11	35.41
						390.385	67.263					Cu/β-Mo2C	47.7		1.31062	-10.7445		12	57.7	12		12	50.99	12	35.29
						398.333	66.62					15CuAl	3		1.29366	-10.4103		13	57.7	13	50.64	13	50.92	13	35.43
						406.282	65.955								1.27714	-10.1872		14	57.7	14		14	50.27	14	35.06
						414.231	65.27								1.26103	-9.93181		15	57.7	15		15	49.68	15	34.77
						422.179	64.568											16	57.7	16	48.32	16	49.79	16	34.74
						430.128	63.855											17	57.7	17		17	49.47	17	33.46
						438.077	63.133											18	57.7	18		18	49.72	18	33.11
						446.026	62.41											19	57.7	19	48.97	19	50.22	19	33.13
						453.974	61.689											20	57.7	20		20	50.04	20	32.08
						461.923	60.979											21	57.7	21		21	50.16	21	32.71
						469.872	60.285											22	57.7	22	49.02	22	49.86	22	32.41
						477.821	59.615											23	57.7	23		23	49.8	23	32.04
						485.769	58.977											24	57.7	24		24	49.62	24	32.39
						493.718	58.379											25	57.7	25	49.46	25	49.51	25	32.65
						501.667	57.831											26	57.7	26		26	49.63	26	31.77
						509.615	57.339											27	57.7	27		27	49.5	27	32.93
						517.564	56.912											28	57.7	28	49.31	28	49.33	28	32.53
						525.513	56.559											29	57.7	29		29	49.47	29	32.53
						533.462	56.287											30	57.7	30		30	49.59	30	31.99
						541.41	56.103											31	57.7	31	49.83	31	49.3	31	32.13
						549.359	56.012											32	57.7	32		32	49.28	32	31.93
						557.308	56.018											33	57.7	33		33	49.72	33	32.85
						565.256	56.123											34	57.7	34	50.17	34	49.53	34	32.56
						573.205	56.329											35	57.7	35		35	49.61	35	32.41
						581.154	56.634											36	57.7	36		36	49.65	36	31.94
						589.103	57.034											37	57.7	37	50.2	37	49.75	37	32.22
						597.051	57.525											38	57.7	38		38	50.31	38	32.41
						605	58.098											39	57.7	39		39	49.97	39	33.23
																		40	57.7	40	50.85	40	49.67	40	32.11
																		41	57.7	41		41	50.18	41	33.41
																		42	57.7	42		42	50	42	33.17
																		43	57.7	43	50.46	43	49.56	43	33.08
																		44	57.7	44		44	50.09	44	33.06
																		45	57.7	45		45	49.37	45	32.72
																		46	57.7	46	49.94	46	48.86	46	32.7
																		47	57.7	47		47	49.45	47	32.55
																		48	57.7	48		48	49.44	48	31.55
																		49	57.7	49	50.94	49	49.38	49	32.79
																		50	57.7	50		50	49.42	50	32.56
																		51	57.7	51		51	50.05	51	31.99
																		52	57.7	52	50.73	52	49.43	52	32.01
																		53	57.7	53		53	49.68	53	32.13
																		54	57.7	54		54	49.74	54	31.93
																		55	57.7	55	50.71	55	49.65	55	32.89
																		56	57.7	56		56	49.88	56	32.66
																		57	57.7	57		57	50.28	57	32.51
																		58	57.7	58	51.04	58	49.5	58	32
																		59	57.7	59		59	50.44	59	32.12
																		60	57.7	60		60	50.2	60	32.34
																		61	57.7	61	51.16	61	49.64	61	31.99
																		62	57.7	62		62	49.17	62	32.11
																		63	57.7	63		63	50.17	63	33.11
																		64	57.7	64	50.88	64	50.58	64	33.17
																		65	57.7	65		65	49.97	65	33.21
																		66	57.7	66		66	50.35	66	32.95
																		67	57.7	67	51.13	67	50.07	67	32.56
																		68	57.7	68		68	49.83	68	32.69
																		69	57.7	69		69	--	69	32.61
																		70	57.7	70	50.98	70	--	70	32.59
																		71	57.7	71
																		72	57.7	72
																		73	57.7	73	51.31
																		74	57.7	74
																		75	57.7	75
																		76	57.7	76	51.18
																		77	57.7	77
																		78	57.7	78
																		79	57.7	79	50.62
																		80	57.7	80
																		81	57.7	81
																		82	57.7	82	51.13
																		83	57.7	83
																		84	57.7	84
																		85	57.7	85	51.32
																		86	57.7	86
																		87	57.7	87
																		88	57.7	88	50.97
																		89	57.7	89
																		90	57.7	90
																		91	57.7	91	51.06
																		92	57.7	92
																		93	57.7	93
																		94	57.7	94	50.42
																		95	57.7	95
																		96	57.7	96
																		97	57.7	97	51.88
																		98	57.7	98
																		99	57.7	99
																		100	57.7	100	51.91
																		101	57.7	101
																		102	57.7	102
																		103	57.7	103	52.02
																		104	57.7	104
																		105	57.7	105
																		106	57.7	106	52.29
																		107	57.7	107
																		108	57.7	108
																		109	57.7	109	51.65
																		110	57.7	110
																		111	57.7	111
																		112	57.7	112	51.74
																		113	57.7	113
																		114	57.7	114
																		115	57.7	115	51.94
																		116	57.7	116
																		117	57.7	117
																		118	57.7	118	52.19
																		119	57.7	119
																		120	57.7	120
																		121	57.7	121	50.73
																		122	57.7	122
																		123	57.7	123
																		124	57.7	124	50.98
																		125	57.7	125
																		126	57.7	126
																		127	57.7	127	50.97
																		128	57.7	128
																		129	57.7	129
																		130	57.7	130	51.09
																		131	57.7	131
																		132	57.7	132
																		133	57.7	133	50.93
																		134	57.7	134
																		135	57.7	135
																		136	57.7	136	50.09
																		137	57.7	137
																		138	57.7	138
																		139	57.7	139	50.76
																		140	57.7	140
																		141	57.7	141
																		142	57.7	142	51.01
																		143	57.7	143
																		144	57.7	144
																		145	57.7	145	50.79
																		146	57.7	146
																		147	57.7	147
																		148	57.7	148	51.04
																		149	57.7	149
																		150	57.7	150
																		151	57.7	151	51.04
																		152	57.7	152
																		153	57.7	153
																		154	57.7	154	50.7
																		155	57.7	155
																		156	57.7	156
																		157	57.7	157	50.6
																		158	57.7	158
																		159	57.7	159
																		160	57.7	160	50.51
																		161	57.7	161
																		162	57.7	162
																		163	57.7	163	50.35
																		164	57.7	164
																		165	57.7	165
																		166	57.7	166	50.56
																		167	57.7	167
																		168	57.7	168
																		169	57.7	169	50.71
																		170	57.7	170
																		171	57.7	171
																		172	57.7	172	50.74
																		173	57.7	173
																		174	57.7	174
																		175	57.7	175	49.04
																		176	57.7	176
																		177	57.7	177
																		178	57.7	178	50.59
																		179	57.7	179
																		180	57.7	180
																		181	57.7	181	50.75
																		182	57.7	182
																		183	57.7	183
																		184	57.7	184	50.55
																		185	57.7	185
																		186	57.7	186
																		187	57.7	187	50.99
																		188	57.7	188
																		189	57.7	189
																		190	57.7	190	50.77
																		191	57.7	191
																		192	57.7	192
																		193	57.7	193	49.99
																		194	57.7	194
																		195	57.7	195
																		196	57.7	196	50.75
																		197	57.7	197
																		198	57.7	198
																		199	57.7	199	50.52
																		200	57.7	200
																		201	57.7	201
																		202	57.7	202	50.62
																		203	57.7	203
																		204	57.7	204
																		205	57.7	205	50.23
																		206	57.7	206
																		207	57.7	207
																		208	57.7	208	50.52
																		209	57.7	209
																		210	57.7	210
																		211	57.7	211	49.84
																		212	57.7	212
																		213	57.7	213
																		214	57.7	214	50.09
																		215	57.7	215
																		216	57.7	216
																		217	57.7	217	50.52
																		218	57.7	218
																		219	57.7	219
																		220	57.7	220	50.41
																		221	57.7	221
																		222	57.7	222
																		223	57.7	223	50.95
																		224	57.7	224
																		225	57.7	225
																		226	57.7	226	50.16
																		227	57.7	227
																		228	57.7	228
																		229	57.7	229	50.46
																		230	57.7	230
																		231	57.7	231
																		232	57.7	232	49.93
																		233	57.7	233
																		234	57.7	234
																		235	57.7	235	50.04
																		236	57.7	236
																		237	57.7	237
																		238	57.7	238	50
																		239	57.7	239
																		240	57.7	240	50.12
																					--
																					--
																					--
																					--
																					--
																					--
																					--
																					--
																					--
																					--
																					--
																					--

## Sheet: Figure 4
Figure 4a									Figure3b
-3 mbar			-2 mbar			-7 mbar			-3 mbar			-2 mbar			-7 mbar
2299.99	-0.000230866		2299.99	-5.06842e-06		2299.99	-0.000133984		2299.99	-0.000144211		2299.99	5.98065e-05		2299.99	0.00011267
2298.7	-0.000126959		2298.7	9.20255e-05		2298.7	-4.44952e-05		2298.7	-0.000144922		2298.7	1.68244e-05		2298.7	6.1238e-05
2297.42	-5.30517e-05		2297.42	0.00014912		2297.42	5.49941e-05		2297.42	-0.000135632		2297.42	-5.61573e-05		2297.42	9.8066e-06
2296.13	-6.91442e-05		2296.13	0.000106214		2296.13	0.000114483		2296.13	-0.000106342		2296.13	-0.000109139		2296.13	-5.16248e-05
2294.85	-0.000135237		2294.85	1.33077e-05		2294.85	0.000133973		2294.85	-4.70525e-05		2294.85	-9.21207e-05		2294.85	-8.30562e-05
2293.56	-0.000211329		2293.56	-8.95983e-05		2293.56	0.000113462		2293.56	1.22373e-05		2293.56	-5.10238e-06		2293.56	-9.44877e-05
2292.28	-0.000277422		2292.28	-0.000142504		2292.28	7.29514e-05		2292.28	5.1527e-05		2292.28	0.000111916		2292.28	-8.59191e-05
2290.99	-0.000313515		2290.99	-0.00013541		2290.99	4.24404e-05		2290.99	5.08165e-05		2290.99	0.000178934		2290.99	-0.000107351
2289.71	-0.000279607		2289.71	-5.83162e-05		2289.71	4.19297e-05		2289.71	1.01062e-05		2289.71	0.000185952		2289.71	-0.000178782
2288.42	-0.0001457		2288.42	6.87778e-05		2288.42	7.14191e-05		2288.42	-3.0604e-05		2288.42	0.00014297		2288.42	-0.000262243
2287.13	1.82076e-05		2287.13	0.000205872		2287.13	9.09084e-05		2287.13	-6.13143e-05		2287.13	9.99888e-05		2287.13	-0.00028734
2285.85	0.000141783		2285.85	0.000312966		2285.85	8.03977e-05		2285.85	-7.20246e-05		2285.85	3.8285e-05		2285.85	-0.000262437
2284.56	0.000145924		2284.56	0.00036006		2284.56	6.9887e-05		2284.56	-8.00916e-05		2284.56	-2.13676e-05		2284.56	-0.000237534
2283.28	3.00645e-05		2283.28	0.000317154		2283.28	4.69061e-05		2283.28	-8.76308e-05		2283.28	-7.10203e-05		2283.28	-0.000252631
2281.99	-0.000135795		2281.99	0.000214248		2281.99	-4.89721e-05		2281.99	-6.517e-05		2281.99	-8.06729e-05		2281.99	-0.000297728
2280.71	-0.000261654		2280.71	0.000101342		2280.71	-0.00012485		2280.71	-4.27091e-05		2280.71	-6.03255e-05		2280.71	-0.000352824
2279.42	-0.000317514		2279.42	1.84361e-05		2279.42	-0.000150728		2279.42	-5.02482e-05		2279.42	-4.99781e-05		2279.42	-0.000377921
2278.13	-0.000323373		2278.13	-1.44698e-05		2278.13	-0.000116606		2278.13	-6.77873e-05		2278.13	-6.96307e-05		2278.13	-0.000373018
2276.85	-0.000309233		2276.85	-2.95833e-05		2276.85	-4.24845e-05		2276.85	-7.53265e-05		2276.85	-8.92833e-05		2276.85	-0.000308115
2275.56	-0.000275092		2275.56	5.30232e-06		2275.56	2.16375e-05		2275.56	-8.28657e-05		2275.56	-6.8936e-05		2275.56	-0.0002028
2274.28	-0.000180952		2274.28	9.01881e-05		2274.28	8.57594e-05		2274.28	-6.04048e-05		2274.28	-3.85886e-05		2274.28	-5.78884e-05
2272.99	-5.30545e-05		2272.99	0.000215074		2272.99	0.000129881		2272.99	-2.7944e-05		2272.99	-2.82412e-05		2272.99	2.70231e-05
2271.71	4.81708e-05		2271.71	0.00028996		2271.71	0.000124003		2271.71	-1.54831e-05		2271.71	-3.9932e-05		2271.71	2.19347e-05
2270.42	4.93962e-05		2270.42	0.000264845		2270.42	3.8125e-05		2270.42	-1.30222e-05		2270.42	-0.000100295		2270.42	-1.31537e-05
2269.14	-9.37851e-06		2269.14	0.000149731		2269.14	-0.000107753		2269.14	-2.6385e-06		2269.14	-0.000170657		2269.14	-2.82422e-05
2267.85	-4.81533e-05		2267.85	3.46166e-05		2267.85	-0.000192325		2267.85	1.34077e-05		2267.85	-0.00019102		2267.85	-3.33112e-06
2266.56	-2.6928e-05		2266.56	-4.04977e-05		2266.56	-0.000209647		2266.56	-3.05458e-05		2266.56	-0.000211383		2266.56	2.15804e-05
2265.28	3.42973e-05		2265.28	-4.56119e-05		2265.28	-0.000186968		2265.28	-0.000124499		2265.28	-0.000271746		2265.28	-2.3508e-05
2263.99	7.55227e-05		2263.99	-3.07262e-05		2263.99	-0.00016429		2263.99	-0.000218453		2263.99	-0.000352108		2263.99	-0.000142475
2262.71	7.6748e-05		2262.71	-5.84045e-06		2262.71	-0.000171612		2262.71	-0.000202406		2262.71	-0.000382471		2262.71	-0.000246104
2261.42	4.79734e-05		2261.42	1.19245e-05		2261.42	-0.000208933		2261.42	-7.63596e-05		2261.42	-0.000312834		2261.42	-0.000249734
2260.14	1.91985e-05		2260.14	2.39988e-05		2260.14	-0.000196255		2260.14	6.96866e-05		2260.14	-0.000188256		2260.14	-0.000203364
2258.85	2.04239e-05		2258.85	3.60732e-05		2258.85	-0.000113577		2258.85	8.09582e-05		2258.85	-7.59269e-05		2258.85	-0.000146994
2257.56	6.80741e-05		2257.56	4.81477e-05		2257.56	1.91016e-05		2257.56	2.64602e-05		2257.56	-3.35983e-05		2257.56	-0.000120624
2256.28	0.000129091		2256.28	5.02222e-05		2256.28	0.00014178		2256.28	1.19622e-05		2256.28	8.73027e-06		2256.28	-6.42544e-05
2254.99	0.000170107		2254.99	3.22966e-05		2254.99	0.000174458		2254.99	6.74642e-05		2254.99	7.10589e-05		2254.99	4.21156e-05
2253.71	0.000151124		2253.71	-3.56289e-05		2253.71	9.01875e-05		2253.71	0.000132065		2253.71	0.000133387		2253.71	0.000148486
2252.42	7.21402e-05		2252.42	-0.000133555		2252.42	-5.98125e-05		2252.42	0.000126482		2252.42	0.000135716		2252.42	0.000164179
2251.14	-1.68432e-05		2251.14	-0.00021148		2251.14	-0.000179812		2251.14	2.08982e-05		2251.14	6.80445e-05		2251.14	6.41785e-05
2249.85	-7.58267e-05		2249.85	-0.000239406		2249.85	-0.000199812		2249.85	-6.14575e-05		2249.85	3.73104e-07		2249.85	-6.58215e-05
2248.57	-9.48101e-05		2248.57	-0.000217331		2248.57	-0.000129812		2248.57	-0.000115987		2248.57	1.27017e-05		2248.57	-0.000175821
2247.28	-6.37935e-05		2247.28	-0.000155257		2247.28	-9.81245e-06		2247.28	-0.000130516		2247.28	8.89474e-05		2247.28	-0.000215821
2245.99	2.7223e-05		2245.99	-3.31824e-05		2245.99	0.000100188		2245.99	-0.000145045		2245.99	0.000138876		2245.99	-0.000205821
2244.71	0.00014824		2244.71	9.88921e-05		2244.71	0.000140188		2244.71	-0.000139574		2244.71	0.000128805		2244.71	-8.68208e-05
2243.42	0.000239256		2243.42	0.000173158		2243.42	0.000110188		2243.42	-0.000114103		2243.42	9.87334e-05		2243.42	2.67128e-05
2242.14	0.000236292		2242.14	0.000153158		2242.14	5.01875e-05		2242.14	-4.86317e-05		2242.14	7.86622e-05		2242.14	9.02472e-05
2240.85	0.000160028		2240.85	6.31583e-05		2240.85	-3.98125e-05		2240.85	-1.31607e-05		2240.85	0.000108591		2240.85	0.000113782
2239.57	4.37649e-05		2239.57	-4.68417e-05		2239.57	-0.000126625		2239.57	-5.76897e-05		2239.57	0.00014852		2239.57	0.000107316
2238.28	-6.24985e-05		2238.28	-0.000126842		2238.28	-0.000219416		2238.28	-0.000162219		2238.28	0.000158449		2238.28	0.000116666
2236.99	-9.8762e-05		2236.99	-0.000136842		2236.99	-0.000282206		2236.99	-0.000256748		2236.99	0.000148377		2236.99	5.07739e-05
2235.71	-6.50254e-05		2235.71	-0.000106842		2235.71	-0.000274998		2235.71	-0.000281277		2235.71	9.74644e-05		2235.71	1.48817e-05
2234.42	2.8711e-05		2234.42	-6.68417e-05		2234.42	-0.000187789		2234.42	-0.000225806		2234.42	6.74644e-05		2234.42	8.98945e-06
2233.14	0.000122448		2233.14	-5.68417e-05		2233.14	-8.05797e-05		2233.14	-0.000171394		2233.14	6.74644e-05		2233.14	2.30972e-05
2231.85	0.000166184		2231.85	-9.68417e-05		2231.85	-3.37074e-06		2231.85	-0.00014717		2231.85	9.74644e-05		2231.85	5.72049e-05
2230.57	0.000149921		2230.57	-0.000176842		2230.57	3.83829e-06		2230.57	-0.000132946		2230.57	0.000157464		2230.57	0.000101313
2229.28	9.36573e-05		2229.28	-0.000266842		2229.28	-4.89527e-05		2229.28	-8.87225e-05		2229.28	0.000197464		2229.28	0.00012542
2228	6.80169e-06		2228	-0.000346842		2228	-0.000136792		2228	-1.44987e-05		2228	0.000177464		2228	8.95281e-05
2226.71	-7.52287e-05		2226.71	-0.000381456		2226.71	-0.000186868		2226.71	9.72516e-06		2226.71	9.74644e-05		2226.71	3.63587e-06
2225.42	-0.000147259		2225.42	-0.000334101		2225.42	-0.000156944		2225.42	-3.60509e-05		2225.42	-1.25356e-05		2225.42	-0.000132256
2224.14	-0.000169289		2224.14	-0.000236747		2224.14	-9.70204e-05		2224.14	-0.000131827		2224.14	-7.8302e-05		2224.14	-0.000212807
2222.85	-0.000191321		2222.85	-0.000109392		2222.85	-7.70967e-05		2222.85	-0.000187603		2222.85	-9.76072e-05		2222.85	-0.000198726
2221.57	-0.000213351		2221.57	-2.03707e-06		2221.57	-0.000147173		2221.57	-0.000183379		2221.57	-8.69124e-05		2221.57	-0.000124645
2220.28	-0.000215381		2220.28	5.53174e-05		2220.28	-0.000227249		2220.28	-0.000139155		2220.28	-6.62177e-05		2220.28	-2.05647e-05
2219	-0.000177411		2219	8.26722e-05		2219	-0.000247326		2219	-5.49316e-05		2219	-3.55229e-05		2219	5.35163e-05
2217.71	-0.000119442		2217.71	7.00269e-05		2217.71	-0.000177402		2217.71	1.92923e-05		2217.71	5.17188e-06		2217.71	6.75973e-05
2216.42	-8.14731e-05		2216.42	2.73817e-05		2216.42	-8.74783e-05		2216.42	3.35162e-05		2216.42	4.58667e-05		2216.42	1.67827e-06
2215.14	-0.000133504		2215.14	-5.52635e-05		2215.14	-5.75548e-05		2215.14	-2.22599e-05		2215.14	3.65615e-05		2215.14	-8.42407e-05
2213.85	-0.000222798		2213.85	-0.000117909		2213.85	-0.000100451		2213.85	-0.000138036		2213.85	-1.27437e-05		2213.85	-0.00012016
2212.57	-0.000318486		2212.57	-0.000152993		2212.57	-0.000158936		2212.57	-0.000223812		2212.57	-6.20491e-05		2212.57	-0.000143043
2211.28	-0.000374173		2211.28	-0.000122993		2211.28	-0.000197421		2211.28	-0.000230699		2211.28	-8.13543e-05		2211.28	-0.000113043
2210	-0.000389861		2210	-6.29933e-05		2210	-0.000185907		2210	-0.000163603		2210	-7.67985e-05		2210	-5.30433e-05
2208.71	-0.000355549		2208.71	-3.29933e-05		2208.71	-0.000144392		2208.71	-8.65078e-05		2208.71	-6.82645e-05		2208.71	6.95674e-06
2207.43	-0.000271238		2207.43	-4.29934e-05		2207.43	-8.28784e-05		2207.43	-4.94122e-05		2207.43	-7.97306e-05		2207.43	4.69567e-05
2206.14	-0.000156926		2206.14	-5.29935e-05		2206.14	-5.13646e-05		2206.14	-7.23166e-05		2206.14	-0.000101197		2206.14	4.69567e-05
2204.85	-1.26167e-05		2204.85	-2.29935e-05		2204.85	-3.98515e-05		2204.85	-8.52209e-05		2204.85	-0.000102663		2204.85	1.69567e-05
2203.57	9.16928e-05		2203.57	4.70064e-05		2203.57	1.66139e-06		2203.57	-4.81253e-05		2203.57	-8.41286e-05		2203.57	-3.30433e-05
2202.28	0.000130887		2202.28	0.000107006		2202.28	3.57938e-05		2202.28	1.89702e-05		2202.28	-6.55946e-05		2202.28	-8.30433e-05
2201	8.14709e-05		2201	7.7006e-05		2201	6.07521e-05		2201	7.60658e-05		2201	-8.70607e-05		2201	-0.000153043
2199.71	2.05316e-06		2199.71	1.97821e-05		2199.71	-4.29043e-06		2199.71	6.31614e-05		2199.71	-0.000138527		2199.71	-0.000156997
2198.43	-4.73664e-05		2198.43	-1.12972e-05		2198.43	-0.000109334		2198.43	2.57009e-07		2198.43	-0.000229993		2198.43	-0.000140152
2197.14	-5.67882e-05		2197.14	-2.23778e-05		2197.14	-0.00014438		2197.14	-0.000102647		2197.14	-0.000219808		2197.14	-9.33067e-05
2195.85	-5.62126e-05		2195.85	1.65427e-05		2195.85	-7.94264e-05		2195.85	-0.000100261		2195.85	-0.000259479		2195.85	-5.64613e-05
2194.57	-7.56401e-05		2194.57	8.5463e-05		2194.57	5.55251e-05		2194.57	-9.08825e-05		2194.57	-0.00033915		2194.57	-2.9616e-05
2193.28	-9.50717e-05		2193.28	0.000144383		2193.28	0.000180474		2193.28	-8.15042e-05		2193.28	-0.000418821		2193.28	-3.27706e-05
2192	-8.15233e-05		2192	0.000213302		2192	0.00024542		2192	-3.21258e-05		2192	-0.000438491		2192	-7.59252e-05
2190.71	1.51309e-05		2190.71	0.000322222		2190.71	0.000300363		2190.71	2.57515e-05		2190.71	-0.000408162		2190.71	-0.00016908
2189.43	0.000141777		2189.43	0.00043114		2189.43	0.000345299		2189.43	5.16284e-05		2189.43	-0.000387834		2189.43	-0.000302235
2188.14	0.000248415		2188.14	0.000480058		2188.14	0.000350232		2188.14	9.75055e-05		2188.14	-0.000457505		2188.14	-0.00044539
2186.86	0.000295044		2186.86	0.000428975		2186.86	0.000335158		2186.86	0.000143383		2186.86	-0.000607176		2186.86	-0.000538544
2185.57	0.000261659		2185.57	0.000297891		2185.57	0.000280076		2185.57	0.00017926		2185.57	-0.000796846		2185.57	-0.000571699
2184.28	0.00014826		2184.28	9.68065e-05		2184.28	0.000174985		2184.28	0.000115137		2184.28	-0.00104		2184.28	-0.000624853
2183	-7.51558e-05		2183	-0.000184281		2183	-4.01176e-05		2183	-0.000128986		2183	-0.00145		2183	-0.000878008
2181.71	-0.000428593		2181.71	-0.000665369		2181.71	-0.000525234		2181.71	-0.000633109		2181.71	-0.00222		2181.71	-0.00157
2180.43	-0.000962055		2180.43	-0.00159		2180.43	-0.00148		2180.43	-0.00145		2180.43	-0.00365		2180.43	-0.00297
2179.14	-0.00172		2179.14	-0.00337		2179.14	-0.00314		2179.14	-0.00259		2179.14	-0.00617		2179.14	-0.00535
2177.86	-0.00275		2177.86	-0.00657		2177.86	-0.00571		2177.86	-0.00404		2177.86	-0.01031		2177.86	-0.0088
2176.57	-0.00398		2176.57	-0.0116		2176.57	-0.00917		2176.57	-0.00568		2176.57	-0.01648		2176.57	-0.01322
2175.28	-0.00531		2175.28	-0.01851		2175.28	-0.0133		2175.28	-0.00734		2175.28	-0.02457		2175.28	-0.01821
2174	-0.00661		2174	-0.02665		2174	-0.01758		2174	-0.00885		2174	-0.03377		2174	-0.02316
2172.71	-0.00771		2172.71	-0.03487		2172.71	-0.02149		2172.71	-0.01005		2172.71	-0.04277		2172.71	-0.0275
2171.43	-0.00847		2171.43	-0.042		2171.43	-0.0247		2171.43	-0.01087		2171.43	-0.05039		2171.43	-0.03098
2170.14	-0.00882		2170.14	-0.04752		2170.14	-0.02707		2170.14	-0.01122		2170.14	-0.05621		2170.14	-0.03356
2168.86	-0.00874		2168.86	-0.05161		2168.86	-0.02859		2168.86	-0.0111		2168.86	-0.06058		2168.86	-0.03526
2167.57	-0.00831		2167.57	-0.05469		2167.57	-0.02915		2167.57	-0.01054		2167.57	-0.064		2167.57	-0.03593
2166.29	-0.00763		2166.29	-0.05677		2166.29	-0.02856		2166.29	-0.0096		2166.29	-0.0664		2166.29	-0.03525
2165	-0.00677		2165	-0.05727		2165	-0.0267		2165	-0.00845		2165	-0.06706		2165	-0.03309
2163.71	-0.00582		2163.71	-0.0555		2163.71	-0.02377		2163.71	-0.00722		2163.71	-0.06514		2163.71	-0.02966
2162.43	-0.00483		2162.43	-0.0513		2162.43	-0.02017		2162.43	-0.00604		2162.43	-0.06042		2162.43	-0.02549
2161.14	-0.00389		2161.14	-0.04525		2161.14	-0.01648		2161.14	-0.00503		2161.14	-0.05362		2161.14	-0.02125
2159.86	-0.00311		2159.86	-0.03843		2159.86	-0.01317		2159.86	-0.00416		2159.86	-0.04595		2159.86	-0.01744
2158.57	-0.00256		2158.57	-0.03189		2158.57	-0.01048		2158.57	-0.00342		2158.57	-0.03858		2158.57	-0.0143
2157.29	-0.00213		2157.29	-0.02628		2157.29	-0.00841		2157.29	-0.00275		2157.29	-0.03219		2157.29	-0.01182
2156	-0.00174		2156	-0.02175		2156	-0.00682		2156	-0.0022		2156	-0.02702		2156	-0.00989
2154.71	-0.00133		2154.71	-0.01818		2154.71	-0.0055		2154.71	-0.00175		2154.71	-0.023		2154.71	-0.0084
2153.43	-0.00093361		2153.43	-0.0153		2153.43	-0.00437		2153.43	-0.0014		2153.43	-0.01989		2153.43	-0.00721
2152.14	-0.000652667		2152.14	-0.01291		2152.14	-0.00341		2152.14	-0.00113		2152.14	-0.01737		2152.14	-0.00623
2150.86	-0.000492728		2150.86	-0.01086		2150.86	-0.00262		2150.86	-0.000942106		2150.86	-0.01518		2150.86	-0.00539
2149.57	-0.000393986		2149.57	-0.00906		2149.57	-0.00197		2149.57	-0.000856255		2149.57	-0.01319		2149.57	-0.00464
2148.29	-0.00029665		2148.29	-0.00744		2148.29	-0.00143		2148.29	-0.000800419		2148.29	-0.01136		2148.29	-0.00396
2147	-0.000160995		2147	-0.00592		2147	-0.000991102		2147	-0.000704603		2147	-0.00969		2147	-0.00334
2145.72	-3.74417e-05		2145.72	-0.00455		2145.72	-0.000645256		2145.72	-0.00054882		2145.72	-0.00818		2145.72	-0.00278
2144.43	1.35376e-05		2144.43	-0.00338		2144.43	-0.000401137		2144.43	-0.000343082		2144.43	-0.00684		2144.43	-0.00231
2143.14	-2.84299e-05		2143.14	-0.00251		2143.14	-0.000269118		2143.14	-0.000167412		2143.14	-0.00573		2143.14	-0.00197
2141.86	-0.000124136		2141.86	-0.00192		2141.86	-0.000229764		2141.86	-6.18391e-05		2141.86	-0.00487		2141.86	-0.00172
2140.57	-0.000194245		2140.57	-0.00154		2140.57	-0.000223594		2140.57	-1.64057e-05		2140.57	-0.00424		2140.57	-0.00156
2139.29	-0.000210247		2139.29	-0.00126		2139.29	-0.000211324		2139.29	-4.11751e-05		2139.29	-0.00378		2139.29	-0.00147
2138	-0.000248403		2138	-0.00103		2138	-0.000212648		2138	-8.62266e-05		2138	-0.00342		2138	-0.00138
2136.72	-0.000294566		2136.72	-0.000826295		2136.72	-0.000259098		2136.72	-0.000101671		2136.72	-0.00309		2136.72	-0.00124
2135.43	-0.00035003		2135.43	-0.00069965		2135.43	-0.000303022		2135.43	-5.76574e-05		2135.43	-0.00275		2135.43	-0.00101
2134.15	-0.00041667		2134.15	-0.000631209		2134.15	-0.000352554		2134.15	2.56149e-05		2134.15	-0.00241		2134.15	-0.00071333
2132.86	-0.000497696		2132.86	-0.000573244		2132.86	-0.00041331		2132.86	7.7884e-05		2132.86	-0.00204		2132.86	-0.000429108
2131.57	-0.00059487		2131.57	-0.000621375		2131.57	-0.000488087		2131.57	5.88076e-05		2131.57	-0.00169		2131.57	-0.000236041
2130.29	-0.000711191		2130.29	-0.000623285		2130.29	-0.000580306		2130.29	-2.05542e-06		2130.29	-0.00135		2130.29	-0.000124583
2129	-0.000851827		2129	-0.000624189		2129	-0.000693068		2129	-1.12581e-05		2129	-0.00103		2129	-4.53488e-05
2127.72	-0.00102		2127.72	-0.000745553		2127.72	-0.000830515		2127.72	-2.35189e-05		2127.72	-0.000770647		2127.72	2.08532e-05
2126.43	-0.00122		2126.43	-0.000895827		2126.43	-0.000997688		2126.43	-3.97208e-05		2126.43	-0.000572605		2126.43	7.29481e-05
2125.15	-0.00146		2125.15	-0.00108		2125.15	-0.0012		2125.15	-6.09503e-05		2125.15	-0.000441515		2125.15	7.95572e-05
2123.86	-0.00174		2123.86	-0.0013		2123.86	-0.00145		2123.86	-8.8527e-05		2123.86	-0.000325896		2123.86	2.89178e-05
2122.57	-0.00206		2122.57	-0.00158		2122.57	-0.00175		2122.57	-0.000124226		2122.57	-0.000236571		2122.57	-4.13121e-05
2121.29	-0.00244		2121.29	-0.00191		2121.29	-0.0021		2121.29	-0.000169821		2121.29	-0.000250918		2121.29	-9.06052e-05
2120	-0.00289		2120	-0.0023		2120	-0.00252		2120	-0.000227495		2120	-0.000330337		2120	-0.000155502
2118.72	-0.0034		2118.72	-0.00277		2118.72	-0.00303		2118.72	-0.000299747		2118.72	-0.000430244		2118.72	-0.000240068
2117.43	-0.00399		2117.43	-0.00332		2117.43	-0.00361		2117.43	-0.000389377		2117.43	-0.000555078		2117.43	-0.000349262
2116.15	-0.00465		2116.15	-0.00397		2116.15	-0.00429		2116.15	-0.000499454		2116.15	-0.000710156		2116.15	-0.00048891
2114.86	-0.0054		2114.86	-0.00472		2114.86	-0.00508		2114.86	-0.000633239		2114.86	-0.000900511		2114.86	-0.000665459
2113.58	-0.00623		2113.58	-0.00558		2113.58	-0.00599		2113.58	-0.000794104		2113.58	-0.00113		2113.58	-0.00088619
2112.29	-0.00715		2112.29	-0.00656		2112.29	-0.00702		2112.29	-0.000985396		2112.29	-0.00141		2112.29	-0.00116
2111	-0.00816		2111	-0.00767		2111	-0.00816		2111	-0.00121		2111	-0.00175		2111	-0.00149
2109.72	-0.00924		2109.72	-0.00891		2109.72	-0.00944		2109.72	-0.00147		2109.72	-0.00214		2109.72	-0.00189
2108.43	-0.0104		2108.43	-0.01028		2108.43	-0.01084		2108.43	-0.00177		2108.43	-0.00261		2108.43	-0.00237
2107.15	-0.01161		2107.15	-0.01177		2107.15	-0.01236		2107.15	-0.00211		2107.15	-0.00314		2107.15	-0.00294
2105.86	-0.01287		2105.86	-0.01337		2105.86	-0.01397		2105.86	-0.00249		2105.86	-0.00376		2105.86	-0.00359
2104.58	-0.01415		2104.58	-0.01507		2104.58	-0.01567		2104.58	-0.0029		2104.58	-0.00445		2104.58	-0.00434
2103.29	-0.01543		2103.29	-0.01685		2103.29	-0.01743		2103.29	-0.00335		2103.29	-0.00522		2103.29	-0.00518
2102	-0.01668		2102	-0.01868		2102	-0.01921		2102	-0.00382		2102	-0.00606		2102	-0.00611
2100.72	-0.01786		2100.72	-0.02052		2100.72	-0.02097		2100.72	-0.00432		2100.72	-0.00697		2100.72	-0.00712
2099.43	-0.01897		2099.43	-0.02234		2099.43	-0.02268		2099.43	-0.00482		2099.43	-0.00793		2099.43	-0.00818
2098.15	-0.01995		2098.15	-0.02409		2098.15	-0.02428		2098.15	-0.00531		2098.15	-0.00892		2098.15	-0.00929
2096.86	-0.02078		2096.86	-0.02572		2096.86	-0.02572		2096.86	-0.00578		2096.86	-0.00993		2096.86	-0.01042
2095.58	-0.02145		2095.58	-0.02719		2095.58	-0.02698		2095.58	-0.00622		2095.58	-0.01093		2095.58	-0.01152
2094.29	-0.02193		2094.29	-0.02846		2094.29	-0.028		2094.29	-0.00662		2094.29	-0.01188		2094.29	-0.01258
2093.01	-0.02221		2093.01	-0.02948		2093.01	-0.02875		2093.01	-0.00695		2093.01	-0.01276		2093.01	-0.01353
2091.72	-0.02229		2091.72	-0.03024		2091.72	-0.02921		2091.72	-0.00721		2091.72	-0.01354		2091.72	-0.01437
2090.43	-0.02217		2090.43	-0.03072		2090.43	-0.02938		2090.43	-0.00739		2090.43	-0.01418		2090.43	-0.01504
2089.15	-0.02187		2089.15	-0.03089		2089.15	-0.02925		2089.15	-0.00749		2089.15	-0.01468		2089.15	-0.01553
2087.86	-0.0214		2087.86	-0.03077		2087.86	-0.02885		2087.86	-0.00751		2087.86	-0.015		2087.86	-0.01581
2086.58	-0.0208		2086.58	-0.03038		2086.58	-0.02819		2086.58	-0.00746		2086.58	-0.01514		2086.58	-0.01589
2085.29	-0.02006		2085.29	-0.02974		2085.29	-0.02731		2085.29	-0.00733		2085.29	-0.0151		2085.29	-0.01576
2084.01	-0.01924		2084.01	-0.02887		2084.01	-0.02625		2084.01	-0.00715		2084.01	-0.0149		2084.01	-0.01544
2082.72	-0.01836		2082.72	-0.02783		2082.72	-0.02506		2082.72	-0.00691		2082.72	-0.01453		2082.72	-0.01494
2081.43	-0.01744		2081.43	-0.02665		2081.43	-0.02378		2081.43	-0.00663		2081.43	-0.01403		2081.43	-0.01429
2080.15	-0.0165		2080.15	-0.02538		2080.15	-0.02244		2080.15	-0.00633		2080.15	-0.01342		2080.15	-0.01352
2078.86	-0.01557		2078.86	-0.02406		2078.86	-0.0211		2078.86	-0.006		2078.86	-0.01272		2078.86	-0.01265
2077.58	-0.01467		2077.58	-0.02271		2077.58	-0.01978		2077.58	-0.00565		2077.58	-0.01197		2077.58	-0.01172
2076.29	-0.01381		2076.29	-0.02138		2076.29	-0.0185		2076.29	-0.00529		2076.29	-0.01119		2076.29	-0.01075
2075.01	-0.01299		2075.01	-0.02008		2075.01	-0.01729		2075.01	-0.00493		2075.01	-0.0104		2075.01	-0.00977
2073.72	-0.01222		2073.72	-0.01884		2073.72	-0.01617		2073.72	-0.00456		2073.72	-0.00962		2073.72	-0.00879
2072.44	-0.01151		2072.44	-0.01767		2072.44	-0.01513		2072.44	-0.00419		2072.44	-0.00886		2072.44	-0.00784
2071.15	-0.01085		2071.15	-0.01658		2071.15	-0.01418		2071.15	-0.00382		2071.15	-0.00813		2071.15	-0.00694
2069.86	-0.01024		2069.86	-0.01557		2069.86	-0.01333		2069.86	-0.00346		2069.86	-0.00744		2069.86	-0.00608
2068.58	-0.00968		2068.58	-0.01464		2068.58	-0.01257		2068.58	-0.00311		2068.58	-0.0068		2068.58	-0.00529
2067.29	-0.00917		2067.29	-0.01378		2067.29	-0.01189		2067.29	-0.00277		2067.29	-0.00621		2067.29	-0.00457
2066.01	-0.0087		2066.01	-0.013		2066.01	-0.01128		2066.01	-0.00245		2066.01	-0.00566		2066.01	-0.00391
2064.72	-0.00827		2064.72	-0.01228		2064.72	-0.01073		2064.72	-0.00215		2064.72	-0.00515		2064.72	-0.00332
2063.44	-0.00787		2063.44	-0.01162		2063.44	-0.01025		2063.44	-0.00186		2063.44	-0.00468		2063.44	-0.00281
2062.15	-0.00749		2062.15	-0.011		2062.15	-0.0098		2062.15	-0.0016		2062.15	-0.00426		2062.15	-0.00235
2060.86	-0.00714		2060.86	-0.01043		2060.86	-0.0094		2060.86	-0.00137		2060.86	-0.00386		2060.86	-0.00196
2059.58	-0.00681		2059.58	-0.0099		2059.58	-0.00902		2059.58	-0.00116		2059.58	-0.0035		2059.58	-0.00163
2058.29	-0.00649		2058.29	-0.00939		2058.29	-0.00868		2058.29	-0.000967707		2058.29	-0.00317		2058.29	-0.00134
2057.01	-0.00618		2057.01	-0.00891		2057.01	-0.00834		2057.01	-0.000802999		2057.01	-0.00287		2057.01	-0.0011
2055.72	-0.00589		2055.72	-0.00845		2055.72	-0.00803		2055.72	-0.000660255		2055.72	-0.00259		2055.72	-0.00090233
2054.44	-0.0056		2054.44	-0.008		2054.44	-0.00772		2054.44	-0.000537736		2054.44	-0.00233		2054.44	-0.000737587
2053.15	-0.00532		2053.15	-0.00757		2053.15	-0.00741		2053.15	-0.000433681		2053.15	-0.00209		2053.15	-0.000602558
2051.87	-0.00504		2051.87	-0.00715		2051.87	-0.00712		2051.87	-0.000346214		2051.87	-0.00187		2051.87	-0.000492796
2050.58	-0.00478		2050.58	-0.00674		2050.58	-0.00682		2050.58	-0.000273495		2050.58	-0.00167		2050.58	-0.000404293
2049.29	-0.00452		2049.29	-0.00634		2049.29	-0.00652		2049.29	-0.000213705		2049.29	-0.00149		2049.29	-0.00033357
2048.01	-0.00426		2048.01	-0.00595		2048.01	-0.00623		2048.01	-0.000164898		2048.01	-0.00132		2048.01	-0.00027776
2046.72	-0.00401		2046.72	-0.00557		2046.72	-0.00593		2046.72	-0.00012543		2046.72	-0.00117		2046.72	-0.000233789
2045.44	-0.00377		2045.44	-0.0052		2045.44	-0.00564		2045.44	-9.38087e-05		2045.44	-0.00103		2045.44	-0.000199416
2044.15	-0.00353		2044.15	-0.00484		2044.15	-0.00535		2044.15	-6.87082e-05		2044.15	-0.000904576		2044.15	-0.00017274
2042.87	-0.00331		2042.87	-0.00449		2042.87	-0.00507		2042.87	-4.8967e-05		2042.87	-0.0007905		2042.87	-0.000152182
2041.58	-0.00308		2041.58	-0.00416		2041.58	-0.00478		2041.58	-3.35844e-05		2041.58	-0.000689036		2041.58	-0.000136457
2040.29	-0.00287		2040.29	-0.00384		2040.29	-0.00451		2040.29	-2.17101e-05		2040.29	-0.000597716		2040.29	-0.000124538
2039.01	-0.00267		2039.01	-0.00354		2039.01	-0.00424		2039.01	-1.26335e-05		2039.01	-0.000515824		2039.01	-0.000115631
2037.72	-0.00247		2037.72	-0.00325		2037.72	-0.00397		2037.72	-5.76025e-06		2037.72	-0.000443879		2037.72	-0.000108995
2036.44	-0.00229		2036.44	-0.00297		2036.44	-0.00371		2036.44	-6.08498e-07		2036.44	-0.000380118		2036.44	-0.000104027
2035.15	-0.00211		2035.15	-0.00271		2035.15	-0.00347		2035.15	3.21122e-06		2035.15	-0.000323629		2035.15	-0.000100289
2033.87	-0.00194		2033.87	-0.00247		2033.87	-0.00323		2033.87	6.00513e-06		2033.87	-0.000274462		2033.87	9.29095e-06
2032.58	-0.00178		2032.58	-0.00224		2032.58	-0.003		2032.58	8.01926e-06		2032.58	-0.000231687		2032.58	3.81209e-05
2031.3	-0.00163		2031.3	-0.00203		2031.3	-0.00277		2031.3	9.45668e-06		2031.3	-0.000194257		2031.3	4.63943e-05
2030.01	-0.00149		2030.01	-0.00183		2030.01	-0.00256		2030.01	1.0464e-05		2030.01	-0.000161943		2030.01	5.42593e-05
2028.72	-0.00136		2028.72	-0.00164		2028.72	-0.00236		2028.72	1.11536e-05		2028.72	-0.000199283		2028.72	8.40225e-05
2027.44	-0.00123		2027.44	-0.00147		2027.44	-0.00217		2027.44	1.16104e-05		2027.44	-0.000212756		2027.44	0.000114959
2026.15	-0.00112		2026.15	-0.00131		2026.15	-0.00199		2026.15	1.18986e-05		2026.15	-0.000209628		2026.15	0.000165745
2024.87	-0.00101		2024.87	-0.00117		2024.87	-0.00183		2024.87	1.20654e-05		2024.87	-0.000169859		2024.87	0.000206422
2023.58	-0.000914409		2023.58	-0.00104		2023.58	-0.00167		2023.58	9.60833e-05		2023.58	-0.000112584		2023.58	0.000217023
2022.3	-0.000823496		2022.3	-0.000919792		2022.3	-0.00152		2022.3	0.00015004		2022.3	-6.74954e-05		2022.3	0.00018757
2021.01	-0.000739666		2021.01	-0.000810847		2021.01	-0.00138		2021.01	0.000163954		2021.01	-3.97814e-05		2021.01	0.000128081
2019.72	-0.00066256		2019.72	-0.000712109		2019.72	-0.00125		2019.72	0.000107839		2019.72	-6.12112e-05		2019.72	6.34006e-05
2018.44	-0.000591814		2018.44	-0.000622878		2018.44	-0.00113		2018.44	3.17037e-05		2018.44	-8.40133e-05		2018.44	-2.4293e-05
2017.15	-0.000527062		2017.15	-0.000542464		2017.15	-0.00102		2017.15	-5.44456e-05		2017.15	-8.81259e-05		2017.15	-9.1998e-05
2015.87	-0.00046794		2015.87	-0.000470187		2015.87	-0.000922127		2015.87	-0.000100605		2015.87	-7.32755e-05		2015.87	-0.000129711
2014.58	-0.000414085		2014.58	-0.000405394		2014.58	-0.000828127		2014.58	-7.6769e-05		2014.58	-5.92491e-05		2014.58	-0.000107429
2013.3	-0.000365143		2013.3	-0.000347452		2013.3	-0.000741705		2013.3	-8.30394e-06		2013.3	-5.59723e-05		2013.3	-5.51502e-05
2012.01	-0.00032077		2012.01	-0.000295759		2012.01	-0.000662441		2012.01	6.78621e-05		2012.01	-5.33295e-05		2012.01	-3.28737e-05
2010.73	-0.00028063		2010.73	-0.000249746		2010.73	-0.000589917		2010.73	0.000114026		2010.73	-2.98207e-05		2010.73	-4.05988e-05
2009.44	-0.000244439		2009.44	-0.000208874		2009.44	-0.000523956		2009.44	0.00011019		2009.44	-1.30361e-05		2009.44	-5.5864e-05
2008.15	-0.000212141		2008.15	-0.000172641		2008.15	-0.000464257		2008.15	5.63521e-05		2008.15	3.37753e-06		2008.15	-6.5863e-05
2006.87	-0.000183091		2006.87	-0.000140579		2006.87	-0.000409967		2006.87	-1.74858e-05		2006.87	9.52955e-06		2006.87	-6.58624e-05
2005.58	-0.000157014		2005.58	-0.000112252		2005.58	-0.0003607		2005.58	-9.13241e-05		2005.58	1.54646e-05		2005.58	-4.58621e-05
2004.3	-0.000133653		2004.3	-8.72613e-05		2004.3	-0.000316085		2004.3	-0.000145162		2004.3	4.11932e-05		2004.3	-1.58618e-05
2003.01	-0.000112768		2003.01	-6.52403e-05		2003.01	-0.000275763		2003.01	-0.000169001		2003.01	6.67824e-05		2003.01	4.13833e-06
2001.73	-9.41322e-05		2001.73	-4.58537e-05		2001.73	-0.000239396		2001.73	-0.00018284		2001.73	6.22582e-05		2001.73	4.13842e-06
2000.44	-7.75343e-05		2000.44	-2.87968e-05		2000.44	-0.000206658		2000.44	-0.000216678		2000.44	2.76308e-05		2000.44	-4.39716e-05
1999.15	-6.27789e-05		1999.15	-1.37938e-05		1999.15	-0.000177244		1999.15	-0.000220517		1999.15	-8.68576e-06		1999.15	-9.82538e-05
1997.87	-4.96849e-05		1997.87	-5.95987e-07		1997.87	-0.000150864		1997.87	-0.000194356		1997.87	1.15282e-05		1997.87	-0.000122536
1996.58	-3.80849e-05		1996.58	1.10201e-05		1996.58	-0.000127247		1996.58	-0.000118194		1996.58	8.16925e-05		1996.58	-0.000106818
1995.3	-2.78253e-05		1995.3	0.000129328		1995.3	-0.000106276		1995.3	-2.86497e-05		1995.3	0.000171819		1995.3	-8.11007e-05
1994.01	-1.88001e-05		1994.01	0.000205334		1994.01	-8.76521e-05		1994.01	4.13503e-05		1994.01	0.000221917		1994.01	-7.5383e-05
1992.73	-1.09007e-05		1992.73	0.000240432		1992.73	-7.10335e-05		1992.73	6.13503e-05		1992.73	0.000201992		1992.73	-7.59115e-05
1991.44	-3.93154e-06		1991.44	0.000244624		1991.44	-5.62235e-05		1991.44	5.13503e-05		1991.44	0.000132049		1991.44	-8.59115e-05
1990.16	2.21034e-06		1990.16	0.000218036		1990.16	-4.30409e-05		1990.16	3.13503e-05		1990.16	5.20917e-05		1990.16	-0.000115911
1988.87	-2.70641e-05		1988.87	0.000150758		1988.87	-3.13191e-05		1988.87	1.35034e-06		1988.87	2.12496e-06		1988.87	-0.000135911
1987.58	-7.69884e-05		1987.58	7.29061e-05		1987.58	4.17892e-06		1987.58	-3.86497e-05		1987.58	-7.85076e-06		1987.58	-0.000175911
1986.3	-0.000137486		1986.3	-5.43496e-06		1986.3	-1.57656e-05		1986.3	-9.86497e-05		1986.3	-5.95808e-05		1986.3	-0.000215911
1985.01	-0.000172618		1985.01	-4.41941e-05		1985.01	-5.87653e-05		1985.01	-0.00014865		1985.01	-7.60784e-05		1985.01	-0.000255911
1983.73	-0.000166257		1983.73	-3.331e-05		1983.73	-9.26912e-05		1983.73	-0.00016865		1983.73	-9.25806e-05		1983.73	-0.000226269
1982.44	-0.000120284		1982.44	1.72716e-05		1982.44	-7.74381e-05		1982.44	-0.000152762		1982.44	-9.90854e-05		1982.44	-0.000133586
1981.16	-4.46533e-05		1981.16	8.08836e-05		1981.16	-3.29623e-05		1981.16	-0.000121519		1981.16	-0.000155592		1981.16	-3.09027e-05
1979.87	2.06805e-05		1979.87	0.000114645		1979.87	8.68302e-07		1979.87	-8.02751e-05		1979.87	-0.0002421		1979.87	2.17803e-05
1978.58	5.57431e-05		1978.58	9.82229e-05		1978.58	-1.58498e-05		1978.58	-3.90316e-05		1978.58	-0.000328483		1978.58	1.44633e-05
1977.3	7.05758e-05		1977.3	5.16487e-05		1977.3	-7.3051e-05		1977.3	2.21189e-06		1977.3	-0.00031392		1977.3	-2.85366e-06
1976.01	7.5219e-05		1976.01	3.49464e-05		1976.01	-0.000110676		1976.01	3.34557e-05		1976.01	-0.000279356		1976.01	1.98292e-05
1974.73	7.96982e-05		1974.73	6.81365e-05		1974.73	-8.86729e-05		1974.73	4.46992e-05		1974.73	-0.000234794		1974.73	7.25122e-05
1973.44	4.40354e-05		1973.44	0.000121237		1973.44	-4.69945e-05		1973.44	5.94266e-06		1973.44	-0.000200232		1973.44	0.000125195
1972.16	-1.17498e-05		1972.16	0.000114264		1972.16	-1.95132e-05		1972.16	-9.28139e-05		1972.16	-0.000195669		1972.16	0.000118218
1970.87	-6.76402e-05		1970.87	3.72295e-05		1970.87	-2.52986e-05		1970.87	-0.000178014		1970.87	-0.000191108		1970.87	7.49515e-05
1969.59	-9.67261e-05		1969.59	-7.98561e-05		1969.59	-6.12978e-05		1969.59	-0.00017827		1969.59	-0.000176546		1969.59	1.16856e-05
1968.3	-9.63062e-05		1968.3	-0.000176983		1968.3	-7.74825e-05		1968.3	-0.000118527		1968.3	-0.000131985		1968.3	-5.15805e-05
1967.01	-0.000105952		1967.01	-0.000224145		1967.01	-4.38403e-05		1967.01	-5.87828e-05		1967.01	-9.74229e-05		1967.01	-8.48464e-05
1965.73	-0.000115655		1965.73	-0.000211335		1965.73	1.96667e-05		1965.73	-2.90389e-05		1965.73	-0.000112619		1965.73	-0.000108112
1964.44	-0.000105406		1964.44	-0.000158548		1964.44	8.3059e-05		1964.44	-2.92951e-05		1964.44	-0.000135683		1964.44	-9.13784e-05
1963.16	-7.52e-05		1963.16	-9.57799e-05		1963.16	0.000136352		1963.16	-1.95513e-05		1963.16	-0.000138747		1963.16	-5.46444e-05
1961.87	-1.50283e-05		1961.87	-6.48873e-05		1961.87	0.000159561		1961.87	-1.98074e-05		1961.87	-0.000131811		1961.87	2.08965e-06
1960.59	2.51153e-05		1960.59	-7.48946e-05		1960.59	0.000142697		1960.59	-4.00637e-05		1960.59	-0.000144875		1960.59	2.88711e-05
1959.3	2.5235e-05		1959.3	-0.000174912		1959.3	8.57708e-05		1959.3	-8.03198e-05		1959.3	-0.000157939		1959.3	1.57526e-05
1958.02	-4.66538e-06		1958.02	-0.000304937		1958.02	-1.20809e-06		1958.02	-8.0576e-05		1958.02	-0.000121003		1958.02	2.63409e-06
1956.73	-2.55803e-05		1956.73	-0.000394969		1956.73	-6.82319e-05		1956.73	-3.67117e-05		1956.73	-2.40666e-05		1956.73	2.95156e-05
1955.44	-2.91812e-05		1955.44	-0.000395006		1955.44	-0.000112155		1955.44	3.28832e-06		1955.44	7.28695e-05		1955.44	7.63971e-05
1954.16	-2.27941e-05		1954.16	-0.000345047		1954.16	-0.000131992		1954.16	3.28832e-06		1954.16	0.000111212		1954.16	0.000103279
1952.87	-3.64168e-05		1952.87	-0.000295092		1952.87	-0.000131859		1952.87	-1.67117e-05		1952.87	5.66387e-05		1952.87	7.016e-05
1951.59	-5.00478e-05		1951.59	-0.000265139		1951.59	-0.000131748		1951.59	-2.67117e-05		1951.59	-2.79343e-05		1951.59	7.04145e-06
1950.3	-4.36858e-05		1950.3	-0.000225188		1950.3	-0.000121656		1950.3	-1.67117e-05		1950.3	-9.25072e-05		1950.3	-5.60771e-05
1949.02	-2.73294e-05		1949.02	-0.000165239		1949.02	-0.000101579		1949.02	-1.67117e-05		1949.02	-0.00012708		1949.02	-8.07254e-05
1947.73	-2.09782e-05		1947.73	-0.000108902		1947.73	-7.15158e-05		1947.73	-4.67117e-05		1947.73	-0.000151653		1947.73	-9.81861e-05
1946.44	-3.46307e-05		1946.44	-9.23825e-05		1946.44	-6.14633e-05		1946.44	-7.67117e-05		1946.44	-0.000186226		1946.44	-0.000125647
1945.16	-3.82863e-05		1945.16	-0.000135864		1945.16	-7.142e-05		1945.16	-6.67117e-05		1945.16	-0.000185449		1945.16	-0.000173108
1943.87	-1.19444e-05		1943.87	-0.000209347		1943.87	-8.13844e-05		1943.87	-2.67117e-05		1943.87	-0.000118199		1943.87	-0.000190569
1942.59	3.35612e-05		1942.59	-0.000262831		1942.59	-9.13552e-05		1942.59	3.28832e-06		1942.59	-2.09481e-05		1942.59	-0.000198029
1941.3	7.56847e-05		1941.3	-0.000266314		1941.3	-0.000131331		1941.3	-6.71168e-06		1941.3	3.63026e-05		1941.3	-0.00019549
1940.02	8.78068e-05		1940.02	-0.000209797		1940.02	-0.000156531		1940.02	-2.67117e-05		1940.02	4.35533e-05		1940.02	-0.000182951
1938.73	7.99278e-05		1938.73	-0.000143281		1938.73	-0.000190095		1938.73	-3.67117e-05		1938.73	3.0804e-05		1938.73	-0.000130411
1937.45	4.20478e-05		1937.45	-0.000116766		1937.45	-0.000203662		1937.45	-1.67117e-05		1937.45	3.80544e-05		1937.45	-3.78723e-05
1936.16	-5.83302e-06		1936.16	-0.00012025		1936.16	-0.000197232		1936.16	3.32883e-05		1936.16	5.53051e-05		1936.16	6.4667e-05
1934.87	-5.37145e-05		1934.87	-0.000140417		1934.87	-0.000180803		1934.87	6.32883e-05		1934.87	8.25558e-05		1934.87	0.000104034
1933.59	-0.000101597		1933.59	-0.000142337		1933.59	-0.000154377		1933.59	4.32883e-05		1933.59	5.97824e-05		1933.59	5.02363e-05
1932.3	-0.000109479		1932.3	-0.000104256		1932.3	-0.000137951		1932.3	-6.67117e-05		1932.3	-4.02176e-05		1932.3	-6.35613e-05
1931.02	-7.73613e-05		1931.02	-4.61744e-05		1931.02	-0.000131527		1931.02	-0.000215025		1931.02	-0.000150218		1931.02	-0.000167359
1929.73	-2.52442e-05		1929.73	1.19065e-05		1929.73	-0.000105104		1929.73	-0.000309111		1929.73	-0.000230218		1929.73	-0.000231157
1928.45	-3.12738e-06		1928.45	1.99874e-05		1928.45	-7.86809e-05		1928.45	-0.000313196		1928.45	-0.000220218		1928.45	-0.000234954
1927.16	1.48294e-05		1927.16	-3.19318e-05		1927.16	-9.22586e-05		1927.16	-0.000247281		1927.16	-0.000140218		1927.16	-0.000248752
1925.87	3.70386e-05		1925.87	-0.000103851		1925.87	-0.000136428		1925.87	-0.000151366		1925.87	-6.02176e-05		1925.87	-0.000272549
1924.59	7.92477e-05		1924.59	-0.00015577		1924.59	-0.000209118		1924.59	-3.54516e-05		1924.59	-3.02176e-05		1924.59	-0.000296347
1923.3	0.000101457		1923.3	-0.000197689		1923.3	-0.000251807		1923.3	6.04632e-05		1923.3	-6.02176e-05		1923.3	-0.000290145
1922.02	8.36655e-05		1922.02	-0.000229608		1922.02	-0.000254496		1922.02	0.000136378		1922.02	-0.000150218		1922.02	-0.000273252
1920.73	5.87444e-06		1920.73	-0.000261527		1920.73	-0.000227187		1920.73	0.000172293		1920.73	-0.000270218		1920.73	-0.000259304
1919.45	-8.19167e-05		1919.45	-0.00027467		1919.45	-0.000179877		1919.45	0.000143799		1919.45	-0.000380218		1919.45	-0.000285355
1918.16	-0.000149707		1918.16	-0.000278628		1918.16	-0.000162567		1918.16	0.000115516		1918.16	-0.000430218		1918.16	-0.000311407
1916.88	-0.000187499		1916.88	-0.000282586		1916.88	-0.000175257		1916.88	0.000127233		1916.88	-0.000400218		1916.88	-0.000307459
1915.59	-0.00014529		1915.59	-0.000256544		1915.59	-0.000187948		1915.59	0.00015895		1915.59	-0.000330218		1915.59	-0.00027351
1914.3	-3.52023e-05		1914.3	-0.000190503		1914.3	-0.000186331		1914.3	0.000170667		1914.3	-0.000280218		1914.3	-0.000229562
1913.02	0.000104839		1913.02	-0.000104461		1913.02	-0.000170643		1913.02	0.000142384		1913.02	-0.000267544		1913.02	-0.000195614
1911.73	0.00019488		1911.73	-4.84188e-05		1911.73	-0.000174954		1911.73	7.41016e-05		1911.73	-0.00023836		1911.73	-0.000171666
1910.45	0.000194921		1910.45	-6.23768e-05		1910.45	-0.000189267		1910.45	-1.41813e-05		1910.45	-0.000219176		1910.45	-0.000172538
1909.16	0.000154962		1909.16	-9.70182e-05		1909.16	-0.000213579		1909.16	-0.000102464		1909.16	-0.000189992		1909.16	-0.000188982
1907.88	9.50036e-05		1907.88	-0.000124327		1907.88	-0.000217891		1907.88	-0.000200747		1907.88	-0.000150808		1907.88	-0.000225426
1906.59	5.50447e-05		1906.59	-0.000101636		1906.59	-0.000222203		1906.59	-0.000309873		1906.59	-0.000121624		1906.59	-0.00027187
1905.3	5.50857e-05		1905.3	-2.89451e-05		1905.3	-0.000206516		1905.3	-0.000326445		1905.3	-0.000102441		1905.3	-0.000328314
1904.02	8.51268e-05		1904.02	7.37461e-05		1904.02	-0.000160828		1904.02	-0.000333016		1904.02	-5.32567e-05		1904.02	-0.000344758
1902.73	0.000145168		1902.73	0.000176437		1902.73	-0.000105141		1902.73	-0.000289588		1902.73	1.59274e-05		1902.73	-0.000281202
1901.45	0.000165209		1901.45	0.000219128		1901.45	-2.94529e-05		1901.45	-0.000186159		1901.45	9.51114e-05		1901.45	-0.000167646

## Sheet: Figure 5
Figure 4a						Figure 5b											Figure 5c											Figure 5d										Figure 5e				Figure 5f
	300 ºC		500 ºC				300 ºC-1st					300 ºC-2nd						500 ºC-1st					500 ºC-2nd						300 ºC														500 ºC
	799.466	-44.1775	798.258	38.436			H2		CO2			H2		CO2				H2		CO2			H2		CO2				15min		30min		45min		60min				15	1.44			15min		30min		45min		60min
	798.258	-57.2799	792.217	27.2435			798.774	31.0871	798.774	2.76456		798.774	-18.3974	798.774	4.68186			799.466	-6.79469	799.461	12.5416		799.466	16.063	800.669	1.08588			799.461	14.7143	799.461	3.78919	799.461	-2.52665	799.461	-5.6113			30	1.21			799.461	28.4001	799.461	4.60518	799.461	2.34903	799.461
	797.05	-42.0997	788.593	18.9466			797.548	-10.2254	797.548	-5.87858		797.548	-51.0383	797.548	9.33044			798.258	-26.4405	798.253	18.3237		798.258	37.4373	799.461	18.8124			798.253	17.9846	798.253	-1.18611	798.253	25.356	798.253	6.55326			45	0.98			798.253	32.1298	798.253	-8.0054	798.253	0.35281	798.253
	795.842	-9.4011	787.385	51.6822			796.322	-11.2015	796.322	-8.99575		796.322	-59.565	796.322	25.8762			797.05	0.76863	797.045	16.7342		797.05	98.6207	798.253	27.4855			797.045	16.0191	797.045	-6.27065	797.045	4.17494	797.045	7.38314			60	0.69			797.045	15.4063	797.045	4.00565	797.045	3.18816	797.045
	794.634	3.87153	786.177	47.5828			795.096	1.91236	795.096	-16.8441		795.096	-61.1569	795.096	20.1313			795.842	46.5418	795.837	17.2065		795.842	101.347	797.045	25.1013			795.837	37.7942	795.837	5.07471	795.837	-12.6928	795.837	2.4731							795.837	30.6402	795.837	31.6208	795.837	20.9979	795.837
	793.425	-16.8854	784.969	1.14511			793.87	-34.3606	793.87	-30.8242		793.87	-39.9802	793.87	10.6156			794.634	33.6741	794.629	22.1631		794.634	65.0275	795.837	25.8098			794.629	40.1842	794.629	-7.34863	794.629	-12.6168	794.629	7.34321							794.629	39.7052	794.629	19.3263	794.629	26.2087	794.629
	792.217	3.3378	783.761	5.82713			792.644	-24.6286	792.644	-27.5491		792.644	-77.8385	792.644	0.80965			793.425	15.4429	793.421	30.037		793.425	59.6768	794.629	33.2447			793.421	8.4739	793.421	7.78534	793.421	8.11162	793.421	6.33204							793.421	24.2528	793.421	8.87051	793.421	27.8654	793.421
	791.009	-20.029	780.137	57.3444			791.418	35.2977	791.418	-9.2004		791.418	-50.9913	791.418	0.28452			792.217	39.77	792.213	21.9611		792.217	79.2737	793.421	45.0555			792.213	-19.5232	792.213	23.6038	792.213	19.9775	792.213	12.0843							792.213	19.5967	792.213	35.1091	792.213	9.54122	792.213
	789.801	-10.0235	778.929	19.2288			790.193	82.2168	790.193	12.1073		790.193	9.66375	790.193	11.3008			791.009	32.6093	791.005	19.7873		791.009	58.6124	792.213	32.9417			791.005	-13.9155	791.005	9.91178	791.005	4.60447	791.005	10.6139							791.005	14.4551	791.005	47.2225	791.005	14.7269	791.005
	788.593	0.40427	769.264	20.2296			788.967	61.6978	788.967	-12.3261		788.967	39.9008	788.967	13.2282			789.801	43.2002	789.797	20.5846		789.801	61.0177	791.005	29.6809			789.797	-7.35505	789.797	4.41369	789.797	-16.2946	789.797	0.09643							789.797	11.0226	789.797	18.7472	789.797	6.94847	789.797
	787.385	-20.3983	768.056	48.727			787.741	-16.9719	787.741	12.9865		787.741	-13.858	787.741	11.3291			788.593	94.9544	788.589	14.5958		788.593	111.948	789.797	30.8769			788.589	31.6204	788.589	-11.6421	788.589	4.71902	788.589	9.17645							788.589	23.6353	788.589	3.39293	788.589	3.23679	788.589
	786.177	12.6597	763.224	42.611			786.515	50.7948	786.515	8.04916		786.515	-8.95962	786.515	16.9917			787.385	65.5996	787.38	24.8124		787.385	65.953	788.589	21.8937			787.38	15.7266	787.38	-0.91642	787.38	36.9256	787.38	6.3984							787.38	25.1492	787.38	27.5477	787.38	11.414	787.38
	784.969	20.5744	762.016	33.0725			785.289	28.8135	785.289	44.5957		785.289	-53.9243	785.289	0.9587			786.177	36.6591	786.172	24.0996		786.177	83.9766	787.38	37.2186			786.172	19.0389	786.172	10.1101	786.172	22.656	786.172	9.79171							786.172	43.9241	786.172	15.9665	786.172	31.3526	786.172
	783.761	-1.07376	760.808	52.353			784.063	24.2883	784.063	-9.95839		784.063	-6.10046	784.063	6.6093			784.969	61.204	784.964	51.1353		784.969	55.8801	786.172	36.1494			784.964	18.4652	784.964	23.4207	784.964	-4.26304	784.964	22.3177							784.964	35.8786	784.964	29.6698	784.964	16.4666	784.964
	782.553	-8.02192	758.392	6.49483			782.837	-43.5251	782.837	14.8378		782.837	83.4264	782.837	31.2957			783.761	113.998	783.756	42.8161		783.761	66.4526	784.964	76.703			783.756	17.8906	783.756	17.1995	783.756	8.69009	783.756	4.61798							783.756	28.9495	783.756	5.49863	783.756	42.032	783.756
	781.345	-21.9172	757.184	4.30652			781.611	55.2477	781.611	19.9959		781.611	51.614	781.611	2.17342			782.553	89.1444	782.548	39.124		782.553	75.5473	783.756	64.2241			782.548	47.5128	782.548	7.29003	782.548	55.3274	782.548	16.8199							782.548	18.0297	782.548	41.5911	782.548	22.1896	782.548
	780.137	-5.8483	754.768	57.9043			780.385	72.242	780.385	9.58277		780.385	49.1655	780.385	14.8999			781.345	12.1123	781.34	30.5009		781.345	93.7446	782.548	58.686			781.34	13.7938	781.34	36.9087	781.34	-6.44473	781.34	10.7136							781.34	19.8079	781.34	42.8984	781.34	14	781.34
	778.929	22.7798	753.559	12.9351			779.159	72.0621	779.159	4.32374		779.159	0.1087	779.159	15.8166			780.137	13.571	780.132	28.3021		780.137	69.0435	781.34	45.7514			780.132	3.24587	780.132	40.2662	780.132	29.7772	780.132	9.54455							780.132	44.1962	780.132	30.6772	780.132	14.4683	780.132
	777.721	32.2697	752.351	48.2317			777.933	5.5804	777.933	9.20605		777.933	53.9396	777.933	-7.34034			778.929	-6.97475	778.924	27.9922		778.929	114.55	780.132	42.4532			778.924	9.06874	778.924	-5.29113	778.924	5.37506	778.924	9.82639							778.924	29.2395	778.924	22.6839	778.924	15.467	778.924
	776.513	14.9087	748.727	2.78704			776.707	2.87175	776.707	-8.25367		776.707	27.1189	776.707	11.9962			777.721	3.48963	777.716	35.028		777.721	62.6489	778.924	41.9883			777.716	6.78403	777.716	23.6752	777.716	7.55596	777.716	10.6509							777.716	-3.63798e-12	777.716	27.3924	777.716	5.3582	777.716
	775.305	37.6671	747.519	3.7034			775.481	43.0268	775.481	-3.18801		775.481	-13.449	775.481	25.5517			776.513	27.3026	776.508	40.5649		776.513	73.2708	777.716	52.542			776.508	18.0421	776.508	-20.1412	776.508	3.55756	776.508	11.3105							776.508	48.8097	776.508	52.3495	776.508	13.515	776.508
	774.096	14.5325	743.895	54.3075			774.256	77.5447	774.256	-25.042		774.256	39.6772	774.256	20.7439			775.305	93.2081	775.3	17.8507		775.305	80.6321	776.508	60.8473			775.3	17.0769	775.3	23.9829	775.3	18.5469	775.3	8.28988							775.3	51.4127	775.3	46.562	775.3	20.3879	775.3
	772.888	35.6017	742.687	-24.2132			773.03	9.81307	773.03	18.0813		773.03	64.7185	773.03	14.9377			774.096	17.0199	774.092	22.3554		774.096	3.88809e-11	775.3	26.7761			774.092	10.8994	774.092	33.1102	774.092	25.1379	774.092	6.07424							774.092	60.732	774.092	31.3337	774.092	29.1362	774.092
	771.68	-0.17079	741.479	17.0314			771.804	15.3955	771.804	41.9341		771.804	34.881	771.804	10.5129			772.888	106.628	772.884	18.2323		772.888	75.7107	774.092	33.5331			772.884	3.13843	772.884	31.7759	772.884	-5.86062	772.884	8.56199							772.884	13.1642	772.884	54.1305	772.884	41.3221	772.884
	770.472	45.9461	739.063	-10.9634			770.578	-15.2619	770.578	30.8486		770.578	70.8819	770.578	19.7966			771.68	126.395	771.676	28.2587		771.68	130	772.884	27.3484			771.676	7.36603	771.676	5.62718	771.676	22.5201	771.676	9.33712							771.676	15.4747	771.676	47.0624	771.676	40.6123	771.676
	769.264	19.3877	737.855	-15.3466			769.352	-28.5569	769.352	20.2402		769.352	85.4509	769.352	30.8512			770.472	17.2202	770.468	13.3965		770.472	108.651	771.676	42.388			770.468	11.4357	770.468	15.9551	770.468	35.724	770.468	11.016							770.468	20.6526	770.468	15.6332	770.468	18.385	770.468
	768.056	-1.66666	735.439	-5.24872			768.126	10.0255	768.126	9.65602		768.126	21.3826	768.126	11.3298			769.264	61.5022	769.26	34.4383		769.264	38.2139	770.468	20.0948			769.26	30.8601	769.26	33.1288	769.26	15.3	769.26	25.6993							769.26	19.3334	769.26	24.3051	769.26	27.9603	769.26
	766.848	26.4845	734.231	24.0502			766.9	59.2657	766.9	6.2936		766.9	57.0269	766.9	8.84618			768.056	113.918	768.052	27.0582		768.056	47.0794	769.26	51.6574			768.052	14.6866	768.052	14.1716	768.052	19.6045	768.052	18.401							768.052	18.5376	768.052	4.7747	768.052	23.9729	768.052
	765.64	35.6755	730.606	-4.34543			765.674	37.8184	765.674	6.29806		765.674	46.1542	765.674	16.5497			766.848	27.4982	766.844	33.4105		766.848	70.5688	768.052	40.5873			766.844	16.0258	766.844	7.57824	766.844	-1.07649	766.844	15.4757							766.844	28.8254	766.844	31.1241	766.844	21.8117	766.844
	764.432	22.1511	728.19	-2.02138			764.448	46.1659	764.448	36.5257		764.448	18.2661	764.448	10.8082			765.64	57.9672	765.636	31.7003		765.64	57.4262	766.844	50.1157			765.636	23.4033	765.636	-4.40048	765.636	25.1584	765.636	9.29627							765.636	43.4332	765.636	25.4559	765.636	33.7299	765.636
	763.224	14.3455	726.982	34.1531			763.222	32.8909	763.222	0.99908		763.222	44.47	763.222	19.6208			764.432	51.2428	764.428	17.8101		764.432	75.7741	765.636	47.5504			764.428	29.7489	764.428	-10.7335	764.428	17.002	764.428	9.47953							764.428	40.9966	764.428	25.6846	764.428	23.3478	764.428
	762.016	24.4324	725.774	44.1469			761.996	31.6819	761.996	-2.89772		761.996	55.1207	761.996	19.891			763.224	20.1767	763.219	18.0257		763.224	78.2555	764.428	26.7152			763.219	34.0448	763.219	13.1091	763.219	3.80939	763.219	5.13556							763.219	35.3779	763.219	22.2047	763.219	32.1634	763.219
	760.808	18.1777	724.566	50.4703			760.77	37.4879	760.77	13.217		760.77	8.47475	760.77	12.5591			762.016	27.6485	762.011	30.2492		762.016	105.577	763.219	27.0387			762.011	20.9955	762.011	42.1565	762.011	16.1368	762.011	7.50191							762.011	55.4714	762.011	41.0907	762.011	31.3505	762.011
	759.6	25.2788	723.358	23.2603			759.545	23.1665	759.545	38.5843		759.545	-47.6146	759.545	22.136			760.808	-15.5985	760.803	53.107		760.808	99.4535	762.011	45.3738			760.803	7.74676	760.803	17.1119	760.803	26.572	760.803	6.49467							760.803	66.4787	760.803	51.6976	760.803	28.0477	760.803
	758.392	-19.2778	722.15	12.8352			758.319	124.838	758.319	10.6964		758.319	-60.089	758.319	2.29931			759.6	-10.8762	759.595	31.2672		759.6	49.4316	760.803	79.6605			759.595	13.5775	759.595	-0.46798	759.595	6.36788	759.595	8.46235							759.595	70.6652	759.595	49.0347	759.595	24.4566	759.595
	757.184	-13.7622	720.942	-33.6056			757.093	34.7558	757.093	-1.63153		757.093	-7.08785	757.093	22.2218			758.392	37.692	758.387	24.0108		758.392	32.0929	759.595	46.9008			758.387	-1.50214	758.387	-0.29043	758.387	24.8863	758.387	8.5739							758.387	48.7082	758.387	25.8471	758.387	15.3117	758.387
	755.976	25.4152	719.734	-25.8086			755.867	-5.05868	755.867	-8.67087		755.867	46.5697	755.867	0.3383			757.184	13.9932	757.179	27.1013		757.184	54.1917	758.387	36.0162			757.179	5.36054	757.179	11.8039	757.179	33.9203	757.179	6.52824							757.179	32.9949	757.179	10.788	757.179	19.2367	757.179
	754.768	19.8242	718.526	-43.9539			754.641	-25.9234	754.641	-35.934		754.641	1.10626	754.641	13.0108			755.976	-22.9205	755.971	25.8805		755.976	80.2242	757.179	40.6519			755.971	21.2537	755.971	6.04835	755.971	8.40556	755.971	5.73669							755.971	47.5685	755.971	34.2196	755.971	23.6234	755.971
	753.559	-13.716	717.318	-40.9353			753.415	65.7221	753.415	-4.22765		753.415	16.7479	753.415	14.7829			754.768	-2.86849	754.763	28.554		754.768	134.878	755.971	38.8207			754.763	14.2414	754.763	-1.03533	754.763	2.79234	754.763	4.17331							754.763	45.8466	754.763	31.9558	754.763	7.09213	754.763
	752.351	-3.64256	716.11	37.071			752.189	9.29438	752.189	4.17659		752.189	115.33	752.189	16.432			753.559	-0.64484	753.555	44.5955		753.559	81.341	754.763	42.831			753.555	15.9368	753.555	16.445	753.555	34.4956	753.555	3.77403							753.555	15.504	753.555	28.0471	753.555	21.4445	753.555
	751.143	-32.8855	714.902	59.0908			750.963	40.351	750.963	12.6709		750.963	71.6115	750.963	4.77022			752.351	18.8994	752.347	69.2516		752.351	67.7675	753.555	66.8932			752.347	34.7768	752.347	32.0664	752.347	41.1046	752.347	6.37893							752.347	14.2468	752.347	50.399	752.347	26.9582	752.347
	749.935	-10.8904	713.694	37.0243			749.737	39.9293	749.737	6.97519		749.737	57.6201	749.737	20.4166			751.143	45.1355	751.139	39.307		751.143	26.6532	752.347	103.877			751.139	25.3107	751.139	17.3572	751.139	-5.63491	751.139	10.3262							751.139	46.3893	751.139	46.1012	751.139	22.5236	751.139
	748.727	-28.7742	712.485	51.9966			748.511	29.6814	748.511	11.4906		748.511	78.6964	748.511	18.09			749.935	62.8718	749.931	37.4979		749.935	84.0233	751.139	58.9605			749.931	35.8246	749.931	10.8885	749.931	3.44717	749.931	16.4829							749.931	53.0208	749.931	26.7719	749.931	18.0339	749.931
	747.519	-9.66713	711.277	20.0028			747.285	53.6981	747.285	-16.3951		747.285	33.3534	747.285	19.6176			748.727	21.7107	748.723	41.707		748.727	59.5392	749.931	56.2469			748.723	29.4619	748.723	15.6252	748.723	12.8444	748.723	5.30525							748.723	23.8774	748.723	43.2789	748.723	32.6754	748.723
	746.311	-0.71527	710.069	3.21798			746.059	-28.654	746.059	17.2329		746.059	-6.36021	746.059	17.1706			747.519	-6.06404	747.515	31.4265		747.519	104.519	748.723	62.5605			747.515	-0.59168	747.515	0.64593	747.515	-8.80899	747.515	7.96513							747.515	9.87328	747.515	59.0675	747.515	23.896	747.515
	745.103	35.6488	708.861	1.59817			744.833	14.8994	744.833	10.5837		744.833	18.8575	744.833	29.6145			746.311	88.9812	746.307	60.1231		746.311	123.193	747.515	47.1397			746.307	48.1025	746.307	12.4963	746.307	-1.25247	746.307	13.4314							746.307	25.4263	746.307	39.7818	746.307	18.3706	746.307
	743.895	-13.0067	707.653	69.6221			743.608	31.6773	743.608	10.7649		743.608	32.7364	743.608	23.0064			745.103	56.9772	745.099	58.4034		745.103	61.6293	746.307	90.1847			745.099	41.3428	745.099	37.009	745.099	36.6146	745.099	22.4416							745.099	37.5778	745.099	49.0918	745.099	23.4574	745.099
	742.687	16.4596	706.445	88.7161			742.382	-23.3352	742.382	3.89616		742.382	21.2507	742.382	16.7539			743.895	22.752	743.891	40.7105		743.895	76.2554	745.099	87.605			743.891	45.2942	743.891	13.1307	743.891	3.44932	743.891	21.7172							743.891	11.719	743.891	29.1769	743.891	18.9169	743.891
	740.271	-31.6723	705.237	45.6707			741.156	-44.2697	741.156	21.6772		741.156	15.0209	741.156	17.8818			742.687	49.2201	742.683	32.3804		742.687	79.1635	743.891	61.0658			742.683	14.9906	742.683	-2.13971	742.683	4.89471	742.683	5.75534							742.683	40.1249	742.683	52.3329	742.683	19.8868	742.683
	739.063	-73.556	704.029	61.0061			739.93	-52.6469	739.93	15.0657		739.93	34.1843	739.93	12.2647			741.479	50.7995	741.475	35.8098		741.479	99.1578	742.683	48.5706			741.475	16.9838	741.475	36.395	741.475	23.5176	741.475	13.8223							741.475	48.9548	741.475	45.0514	741.475	22.2676	741.475
	736.647	-5.8798	702.821	52.9282			738.704	-65.1762	738.704	-5.04345		738.704	17.1944	738.704	28.1406			740.271	1.21515	740.267	26.7444		740.271	115.67	741.475	53.7147			740.267	18.1014	740.267	11.6373	740.267	-3.96843	740.267	0.60102							740.267	33.0605	740.267	50.6872	740.267	23.9952	740.267
	735.439	-28.406	701.613	95.2897			737.478	-91.8478	737.478	0.63044		737.478	-6.01856	737.478	27.6758			739.063	13.302	739.058	21.8869		739.063	64.5524	740.266	40.1166			739.058	-12.9399	739.058	35.4847	739.058	27.6051	739.058	8.25492							739.058	60.7044	739.058	3.04112	739.058	38.3311	739.058
	734.231	-60.3601	700.405	123.015			736.252	0.29398	736.252	15.8294		736.252	-18.736	736.252	17.9994			737.855	32.4887	737.85	33.1432		737.855	48.8507	739.058	32.8304			737.85	40.7665	737.85	0.98754	737.85	0.93508	737.85	2.30043							737.85	46.812	737.85	32.442	737.85	37.8644	737.85
	733.022	-24.5167	699.197	100.188			735.026	23.0614	735.026	-1.22213		735.026	23.2699	735.026	23.4602			736.647	95.0801	736.642	38.9523		736.647	92.5498	737.85	49.7148			736.642	-8.75004	736.642	-15.9921	736.642	25.1514	736.642	6.72311							736.642	7.95358	736.642	-27.0149	736.642	13.7539	736.642
	731.814	-73.5197	697.989	66.1697			733.8	37.855	733.8	-5.7984		733.8	19.9598	733.8	23.6766			735.439	-1.59349	735.434	18.0078		735.439	61.8877	736.642	58.4284			735.434	-22.4091	735.434	35.7045	735.434	-14.7933	735.434	19.8311							735.434	25.189	735.434	44.5087	735.434	46.2592	735.434
	729.398	-36.0943	696.781	72.4257			732.574	-20.4679	732.574	-19.4947		732.574	20.5396	732.574	29.8251			734.231	2.72128	734.226	53.0264		734.231	130.278	735.434	27.0117			734.226	33.067	734.226	-8.19799	734.226	8.61052	734.226	11.4799							734.226	24.6478	734.226	56.6733	734.226	13.2688	734.226
	728.19	-25.3905	695.573	116.082			731.348	41.044	731.348	-8.35726		731.348	41.6477	731.348	15.5061			733.022	85.0431	733.018	14.988		733.022	63.7977	734.226	79.5395			733.018	18.0811	733.018	-4.82069	733.018	16.927	733.018	16.6403							733.018	26.0395	733.018	-1.10925	733.018	25.155	733.018
	726.982	-57.8495	694.365	119.457			730.122	-7.44113	730.122	-37.205		730.122	-65.7814	730.122	16.9803			731.814	4.00883	731.81	35.0601		731.814	51.5166	733.018	22.4819			731.81	43.3625	731.81	-1.24639	731.81	5.25266	731.81	5.41771							731.81	26.2274	731.81	31.6728	731.81	30.7272	731.81
	725.774	-2.9214	693.156	71.6467			728.897	87.0339	728.897	-31.5273		728.897	40.523	728.897	0.69038			730.606	-25.5401	730.602	36.6619		730.606	57.3476	731.81	52.5902			730.602	25.218	730.602	14.4787	730.602	13.7507	730.602	15.9873							730.602	19.2973	730.602	24.0799	730.602	30.7354	730.602
	724.566	42.7286	691.948	97.2808			727.671	2.61127	727.671	-23.5377		727.671	-28.5607	727.671	41.4043			729.398	18.3431	729.394	38.1681		729.398	20.669	730.602	54.9928			729.394	37.5932	729.394	-0.06953	729.394	15.0026	729.394	0.95173							729.394	27.1809	729.394	15.0042	729.394	19.3929	729.394
	723.358	12.6535	690.74	120.315			726.445	54.4945	726.445	-6.01748		726.445	16.5573	726.445	27.3668			728.19	-37.1531	728.186	36.431		728.19	78.9969	729.394	57.2522			728.186	8.16516	728.186	10.9195	728.186	29.7703	728.186	12.3228							728.186	17.5809	728.186	50.5388	728.186	26.8152	728.186
	722.15	8.88717	689.532	71.716			725.219	-14.8284	725.219	-28.7665		725.219	-1.34703	725.219	21.6873			726.982	36.4169	726.978	15.3251		726.982	20.7597	728.186	54.6465			726.978	18.683	726.978	20.4513	726.978	-5.58366	726.978	2.96878							726.978	36.7898	726.978	24.6938	726.978	20.3928	726.978
	720.942	22.8769	688.324	71.7391			723.993	-78.8446	723.993	21.1504		723.993	-19.9559	723.993	71.813			725.774	3.00073	725.77	40.7442		725.774	46.2916	726.978	22.9876			725.77	13.1761	725.77	6.12816	725.77	-15.2625	725.77	14.6522							725.77	30.0977	725.77	22.805	725.77	33.0369	725.77
	719.734	-31.8887	687.116	97.3732			722.767	-27.1563	722.767	-0.35295		722.767	-14.5407	722.767	36.6968			724.566	-42.219	724.562	28.9423		724.566	63.4171	725.77	61.1163			724.562	22.9134	724.562	9.42794	724.562	-5.13474	724.562	-0.0157							724.562	60.1044	724.562	3.00349	724.562	33.9218	724.562
	718.526	-7.41782	685.908	103.507			721.541	30.0166	721.541	-2.16523		721.541	42.92	721.541	35.4609			723.358	-16.4458	723.354	34.5772		723.358	143.155	724.562	43.4134			723.354	14.2987	723.354	21.2092	723.354	29.1271	723.354	5.56847							723.354	58.3578	723.354	2.67451	723.354	20.6699	723.354
	717.318	25.3283	684.7	113.303			720.315	17.8235	720.315	-6.84842		720.315	2.65422	720.315	48.9397			722.15	37.8828	722.146	51.1441		722.15	63.9796	723.354	51.8658			722.146	46.5273	722.146	27.6007	722.146	-1.71667	722.146	2.09521							722.146	28.4173	722.146	42.6058	722.146	9.05058	722.146
	716.11	33.3966	683.492	71.312			719.089	-27.3873	719.089	-4.58244		719.089	-32.3351	719.089	39.727			720.942	1.42704	720.938	45.0404		720.942	74.803	722.146	76.7161			720.938	34.369	720.938	8.75739	720.938	16.5314	720.938	0.51573							720.938	26.9019	720.938	43.931	720.938	14.1794	720.938
	714.902	34.2137	682.284	45.2071			717.863	-26.5448	717.863	-12.3774		717.863	-13.1247	717.863	28.638			719.734	12.2437	719.73	33.1835		719.734	96.1064	720.938	67.5606			719.73	10.149	719.73	7.33868	719.73	14.4762	719.73	7.0879							719.73	16.4678	719.73	17.8279	719.73	-0.70764	719.73
	713.694	36.5016	681.076	99.1167			716.637	-5.80342	716.637	9.82744		716.637	8.37936	716.637	19.0434			718.526	3.9777	718.522	45.6788		718.526	74.3309	719.73	49.7752			718.522	27.2854	718.522	7.88027	718.522	3.16808	718.522	10.411							718.522	21.4308	718.522	14.2625	718.522	26.4631	718.522
	712.485	37.3187	679.868	71.3813			715.411	-27.4214	715.411	3.78721		715.411	24.6813	715.411	24.5398			717.318	-23.0484	717.314	38.188		717.318	79.9518	718.522	68.5182			717.314	23.4719	717.314	18.2126	717.314	7.75896	717.314	14.0837							717.314	29.5623	717.314	20.6717	717.314	33.5329	717.314
	711.277	38.1358	678.66	71.4044			714.185	-4.18727	714.185	16.6936		714.185	101.448	714.185	41.0788			716.11	-12.5092	716.106	32.8245		716.11	117.86	717.314	57.282			716.106	-0.17405	716.106	30.2392	716.106	29.7336	716.106	21.3646							716.106	16.6916	716.106	25.4579	716.106	28.6219	716.106
	710.069	31.6062	677.452	71.4275			712.96	75.5239	712.96	-4.6154		712.96	43.0785	712.96	45.1002			714.902	60.926	714.897	21.4813		714.902	123.948	716.106	49.2368			714.897	20.8372	714.897	18.5286	714.897	18.5363	714.897	20.813							714.897	17.1388	714.897	16.3553	714.897	30.0775	714.897
	708.861	32.4233	676.244	42.7696			711.734	98.3899	711.734	11.4433		711.734	24.2394	711.734	42.3636			713.694	26.7759	713.689	9.9616		713.694	94.3693	714.897	32.2219			713.689	43.7944	713.689	26.3882	713.689	20.7751	713.689	3.29141							713.689	38.1034	713.689	30.2789	713.689	10.3808	713.689
	707.653	49.181	675.036	45.7573			710.508	56.2749	710.508	-2.83061		710.508	22.5483	710.508	42.1715			712.485	46.0303	712.481	36.9029		712.485	148.561	713.689	14.9424			712.481	62.9153	712.481	14.1205	712.481	34.2779	712.481	3.21533							712.481	35.0948	712.481	41.6225	712.481	13.1266	712.481
	706.445	45.2626	673.828	54.4641			709.282	37.3191	709.282	-14.0561		709.282	-5.69055	709.282	40.615			711.277	63.7507	711.273	55.6037		711.277	98.2807	712.481	55.3543			711.273	40.6434	711.273	6.6511	711.273	43.7924	711.273	11.2802							711.273	36.7652	711.273	14.2405	711.273	27.7543	711.273
	705.237	41.3335	672.619	113.848			708.056	61.7696	708.056	12.8385		708.056	30.9056	708.056	45.8809			710.069	4.5292	710.065	55.5777		710.069	69.6424	711.273	83.4056			710.065	20.9971	710.065	42.4689	710.065	34.6452	710.065	11.2698							710.065	51.7102	710.065	31.0957	710.065	40.2956	710.065
	704.029	37.3934	671.411	73.944			706.83	34.2812	706.83	18.6709		706.83	45.4434	706.83	70.8533			708.861	9.91331	708.857	54.3832		708.861	106.125	710.065	83.3666			708.857	27.4114	708.857	44.8449	708.857	39.3037	708.857	14.1841							708.857	54.0911	708.857	50.3357	708.857	33.7636	708.857
	702.821	33.4425	670.203	61.2721			705.604	19.429	705.604	26.4724		705.604	-27.9857	705.604	75.8023			707.653	78.8575	707.649	41.9333		707.653	114.919	708.857	81.575			707.649	14.6637	707.649	24.8619	707.649	32.7149	707.649	15.3615							707.649	45.9603	707.649	21.3929	707.649	27.4978	707.649
	701.613	29.4655	668.995	4.07805			704.378	14.1086	704.378	2.62552		704.378	-8.01854	704.378	75.1338			706.445	74.0347	706.441	46.7045		706.445	82.4615	707.649	62.8999			706.441	31.5808	706.441	33.5253	706.441	24.8727	706.441	10.6434							706.441	23.2884	706.441	20.763	706.441	44.8065	706.441
	700.405	24.7737	667.787	58.4057			703.152	65.482	703.152	10.4072		703.152	12.0311	703.152	86.7559			705.237	7.59542	705.233	50.1716		705.237	103.653	706.441	70.0567			705.233	29.1066	705.233	20.6073	705.233	18.1985	705.233	-0.4937							705.233	47.4778	705.233	38.227	705.233	52.1606	705.233
	699.197	20.0712	666.579	63.8797			701.926	51.8749	701.926	11.2223		701.926	43.0064	701.926	57.8061			704.029	31.1665	704.025	60.6784		704.029	103.177	705.233	75.2574			704.025	38.8023	704.025	23.4229	704.025	31.064	704.025	8.82651							704.025	47.5194	704.025	63.3069	704.025	50.058	704.025
	697.989	15.3584	665.371	55.8801			700.7	71.5609	700.7	-2.3877		700.7	55.6733	700.7	59.2545			702.821	115.026	702.817	58.2897		702.821	67.7214	704.025	91.0176			702.817	44.7578	702.817	25.5587	702.817	38.1059	702.817	14.6361							702.817	59.413	702.817	54.1069	702.817	41.0209	702.817
	696.781	26.1166	664.163	59.6063			699.474	-48.0339	699.474	11.5014		699.474	106.179	699.474	62.5453			701.613	142.179	701.609	52.9722		701.613	72.8083	702.817	87.4346			701.609	59.8144	701.609	25.1164	701.609	27.8611	701.609	18.1045							701.609	23.9409	701.609	58.4263	701.609	29.0377	701.609
	695.573	-30.0817	662.955	38.2823			698.249	15.5979	698.249	-8.38818		698.249	49.5183	698.249	76.167			700.405	31.0826	700.401	58.7379		700.405	106.76	701.609	79.4583			700.401	52.5373	700.401	36.4739	700.401	53.6311	700.401	13.3129							700.401	29.6501	700.401	62.8446	700.401	24.0317	700.401
	694.365	-29.5888	661.747	87.2912			697.023	34.6623	697.023	2.85946		697.023	109.708	697.023	67.1537			699.197	-3.32611	699.193	52.173		699.197	127.745	700.401	88.1068			699.193	27.5192	699.193	46.0802	699.193	45.4087	699.193	9.8129							699.193	59.6762	699.193	39.6142	699.193	24.6189	699.193
	693.156	-33.5286	660.539	59.427			695.797	-51.4646	695.797	-16.8472		695.797	-49.0802	695.797	45.5218			697.989	6.5326	697.985	45.6181		697.989	87.1751	699.193	78.2595			697.985	36.8155	697.985	46.1293	697.985	45.6742	697.985	15.8912							697.985	48.0609	697.985	37.7747	697.985	30.9603	697.985
	691.948	-2.00994	659.331	68.9238			694.571	-75.2317	694.571	30.1098		694.571	-33.4742	694.571	69.2207			696.781	11.6882	696.777	51.2613		696.781	147.349	697.985	68.4271			696.777	32.2817	696.777	40.4183	696.777	68.6987	696.777	25.9172							696.777	48.4342	696.777	62.5779	696.777	38.4334	696.777
	690.74	45.8026	658.123	100.095			693.345	48.0682	693.345	21.5033		693.345	53.7533	693.345	57.0957			695.573	26.9788	695.569	59.3016		695.573	139.688	696.777	76.8919			695.569	57.5394	695.569	70.2804	695.569	63.5878	695.569	35.5753							695.569	28.3048	695.569	61.5416	695.569	20.6992	695.569
	689.532	25.3114	656.915	57.1883			692.119	81.7486	692.119	10.7678		692.119	6.73154	692.119	96.9206			694.365	20.9665	694.361	36.1297		694.365	91.6916	695.569	88.9524			694.361	61.0216	694.361	42.8503	694.361	11.4117	694.361	21.7707							694.361	30.2139	694.361	42.733	694.361	22.6762	694.361
	688.324	22.4362	655.707	104.742			690.893	17.6257	690.893	-16.1554		690.893	43.8069	690.893	75.9829			693.156	0.44091	693.153	67.8497		693.156	81.7552	694.361	54.1945			693.153	62.9785	693.153	51.0579	693.153	12.4088	693.153	19.4676							693.153	49.7364	693.153	24.1884	693.153	40.7569	693.153
	687.116	-26.7241	654.499	102.875			689.667	-37.5722	689.667	18.1264		689.667	38.1427	689.667	100.829			691.948	89.2508	691.945	60.3603		691.948	145.432	693.153	101.775			691.945	39.0413	691.945	49.4959	691.945	-2.27306	691.945	22.6998							691.945	52.6476	691.945	42.1202	691.945	66.8807	691.945
	685.908	79.5113	653.291	92.2749			688.441	-22.3875	688.441	5.6747		688.441	37.4592	688.441	111.175			690.74	150.427	690.736	60.1726		690.74	183.736	691.945	90.5405			690.736	70.2003	690.736	37.7011	690.736	36.4171	690.736	27.3522							690.736	49.3162	690.736	36.3375	690.736	68.4334	690.736
	684.7	44.5241	652.082	83.598			687.215	57.2673	687.215	-7.76073		687.215	8.94515	687.215	95.2042			689.532	108.715	689.528	52.1507		689.532	144.969	690.736	90.2589			689.528	61.2769	689.528	17.7421	689.528	43.2998	689.528	16.7616							689.528	33.9274	689.528	41.5791	689.528	60.096	689.528
	683.492	96.9815	650.874	83.2564			685.989	7.22985	685.989	37.6546		685.989	39.7308	685.989	94.8899			688.324	59.2039	688.32	60.8883		688.324	97.9275	689.528	78.2261			688.32	41.6861	688.32	48.8323	688.32	38.8762	688.32	9.94599							688.32	53.4365	688.32	55.4643	688.32	41.3815	688.32
	682.284	25.7245	649.666	158.028			684.763	40.4246	684.763	41.8924		684.763	19.986	684.763	85.2908			687.116	118.53	687.112	65.223		687.116	155.175	688.32	91.3324			687.112	79.5114	687.112	60.8028	687.112	59.0086	687.112	25.5107							687.112	53.8768	687.112	46.7736	687.112	30.0262	687.112
	681.076	13.3915	648.458	182.075			683.537	16.7603	683.537	33.0879		683.537	4.85969	683.537	83.496			685.908	-0.67246	685.904	67.0392		685.908	187.756	687.112	97.8345			685.904	46.5021	685.904	49.4689	685.904	61.4644	685.904	27.1241							685.904	33.1033	685.904	30.2089	685.904	52.1285	685.904
	679.868	-9.38447	647.25	136.76			682.312	57.9751	682.312	27.6832		682.312	61.4842	682.312	86.1252			684.7	6.71006	684.696	56.1005		684.7	179.481	685.904	100.559			684.696	38.2502	684.696	76.4688	684.696	47.9555	684.696	25.4333							684.696	31.3828	684.696	46.2503	684.696	56.1291	684.696
	678.66	36.102	646.042	158.815			681.086	57.634	681.086	-3.16413		681.086	78.8136	681.086	99.6499			683.492	82.3178	683.488	56.4108		683.492	128.348	684.696	84.1508			683.488	65.1187	683.488	65.8572	683.488	53.0201	683.488	16.4614							683.488	43.5278	683.488	31.2699	683.488	53.5815	683.488
	677.452	-38.7281	644.834	205.22			679.86	29.0601	679.86	12.0024		679.86	38.5302	679.86	111.391			682.284	38.9882	682.28	69.0177		682.284	91.0931	683.488	84.6162			682.28	65.7475	682.28	43.1004	682.28	22.8689	682.28	45.3597							682.28	57.9577	682.28	76.4089	682.28	65.5848	682.28
	676.244	43.4333	643.626	175.311			678.634	43.7511	678.634	20.3585		678.634	-30.6793	678.634	99.5162			681.076	21.3551	681.072	62.9871		681.076	129.189	682.28	103.527			681.072	63.6462	681.072	35.3295	681.072	57.0939	681.072	14.1528							681.072	58.9789	681.072	72.4373	681.072	64.7205	681.072
	675.036	-3.96996	642.418	175.334			677.408	66.4462	677.408	8.84008		677.408	33.8954	677.408	100.579			679.868	102.682	679.864	73.6492		679.868	122.095	681.072	94.4806			679.864	81.9594	679.864	62.5221	679.864	71.9208	679.864	8.27747							679.864	85.2871	679.864	95.5625	679.864	53.3543	679.864
	673.828	14.5181	641.21	175.357			676.182	23.8989	676.182	30.6036		676.182	29.1026	676.182	94.3747			678.66	49.6103	678.656	79.4268		678.66	141.056	679.864	110.474			678.656	48.1095	678.656	49.5752	678.656	23.6895	678.656	23.9566							678.656	56.4353	678.656	61.3561	678.656	54.0297	678.656
	672.619	-57.249	640.002	174.995			674.956	4.90313	674.956	4.70973		674.956	9.776	674.956	121.276			677.452	56.7789	677.448	71.4904		677.452	133.311	678.656	119.14			677.448	39.5842	677.448	24.7278	677.448	40.8336	677.448	22.9583							677.448	37.2877	677.448	57.9958	677.448	35.4903	677.448
	671.411	-16.846	638.794	153.824			673.73	34.8021	673.73	1.65098		673.73	51.3101	673.73	120.42			676.244	52.4868	676.24	80.3834		676.244	166.3	677.448	107.236			676.24	68.1428	676.24	68.7789	676.24	61.7291	676.24	24.9211							676.24	60.4087	676.24	42.576	676.24	73.6194	676.24
	670.203	7.85806	637.586	133.525			672.504	26.6712	672.504	93.4397		672.504	32.2391	672.504	111.605			675.036	45.8905	675.032	73.7159		675.036	110.782	676.24	120.575			675.032	77.9128	675.032	59.5719	675.032	33.8692	675.032	22.1026							675.032	45.272	675.032	92.3503	675.032	32.1858	675.032
	668.995	6.09738	636.378	113.905			671.278	4.76947	671.278	37.6558		671.278	43.9423	671.278	118.999			673.828	33.3122	673.824	88.9678		673.828	111.157	675.032	110.574			673.824	107.432	673.824	29.4641	673.824	72.4623	673.824	21.3444							673.824	72.1041	673.824	84.4817	673.824	39.3409	673.824
	667.787	-31.1801	635.17	179.013			670.052	23.0179	670.052	24.6471		670.052	35.6517	670.052	100.955			672.619	14.2811	672.616	97.1172		672.619	158.497	673.824	133.452			672.616	93.3983	672.616	44.6662	672.616	62.3173	672.616	12.7899							672.616	62.0099	672.616	86.3371	672.616	46.6001	672.616
	666.579	-15.7125	633.962	253.556			668.826	-3.91648	668.826	44.1376		668.826	25.5934	668.826	119.259			671.411	56.7797	671.408	89.1351		671.411	134.283	672.616	145.676			671.408	80.3145	671.408	44.77	671.408	40.0025	671.408	31.974							671.408	46.0258	671.408	67.5107	671.408	54.2958	671.408
	665.371	-30.9897	632.753	247.907			667.601	12.7031	667.601	36.6078		667.601	88.6839	667.601	134.786			670.203	100.448	670.2	77.3251		670.203	114.417	671.408	133.703			670.2	79.8726	670.2	47.3543	670.2	51.4794	670.2	22.9138							670.2	82.3364	670.2	52.0834	670.2	48.3039	670.2
	664.163	0.40066	631.545	325.184			666.375	31.7668	666.375	58.883		666.375	29.7629	666.375	127.019			668.995	23.1783	668.992	68.4054		668.995	140.48	670.2	115.988			668.992	89.8889	668.992	85.8053	668.992	24.7823	668.992	20.1622							668.992	50.3913	668.992	44.5708	668.992	61.9916	668.992
	662.955	-39.6781	630.337	135.317			665.149	-16.7518	665.149	82.5849		665.149	-64.2631	665.149	127.77			667.787	34.4544	667.784	86.6674		667.787	156.153	668.992	102.608			667.784	98.9215	667.784	66.3296	667.784	45.8768	667.784	21.6938							667.784	41.8157	667.784	30.1097	667.784	49.0258	667.784
	661.747	-47.3432	629.129	335.123			663.923	-34.0691	663.923	49.2488		663.923	36.5602	663.923	144.666			666.579	121.195	666.575	79.9236		666.579	160.641	667.784	130.001			666.575	107.158	666.575	65.745	666.575	62.852	666.575	19.7656							666.575	46.8055	666.575	44.2395	666.575	55.9325	666.575
	660.539	-54.4193	627.921	324.717			662.697	-11.2816	662.697	42.333		662.697	65.1491	662.697	140.684			665.371	89.0847	665.367	97.3995		665.371	144.529	666.575	119.885			665.367	106.487	665.367	65.1598	665.367	67.7219	665.367	13.5041							665.367	41.6742	665.367	46.095	665.367	59.1424	665.367
	659.331	-60.7361	626.713	339.88			661.471	-43.8598	661.471	28.0096		661.471	-32.705	661.471	167.834			664.163	63.7702	664.159	100.345		664.163	141.853	665.367	146.099			664.159	104.063	664.159	87.7962	664.159	50.4983	664.159	22.9023							664.159	64.5023	664.159	56.1427	664.159	52.0682	664.159
	658.123	-46.9346	625.505	389.937			660.245	86.2569	660.245	86.4045		660.245	113.834	660.245	180.2			662.955	78.5968	662.951	96.5397		662.955	193.922	664.159	150.518			662.951	92.9133	662.951	90.4976	662.951	77.8584	662.951	33.0787							662.951	63.9617	662.951	82.6087	662.951	55.6471	662.951
	656.915	-63.6747	624.297	393.77			659.019	-27.0479	659.019	95.9925		659.019	47.2215	659.019	190.154			661.747	133.829	661.743	117.505		661.747	207.024	662.951	144.81			661.743	87.9744	661.743	82.7277	661.743	55.2478	661.743	36.6956							661.743	69.6087	661.743	71.794	661.743	88.2336	661.743
	655.707	-27.8228	623.089	368.786			657.793	110.922	657.793	109.858		657.793	78.2345	657.793	151.744			660.539	102.047	660.535	117.35		660.539	166.384	661.743	176.257			660.535	68.4512	660.535	81.3326	660.535	61.4165	660.535	37.9141							660.535	65.7533	660.535	48.317	660.535	58.0758	660.535
	654.499	-23.427	621.881	368.348			656.567	0.37843	656.567	108.647		656.567	13.5058	656.567	195.889			659.331	65.3893	659.327	110.916		659.331	156.641	660.535	176.025			659.327	103.678	659.327	67.8315	659.327	71.8807	659.327	37.8551							659.327	39.9134	659.327	54.2748	659.327	69.6529	659.327
	653.291	-46.8774	620.673	414.213			655.341	-30.5604	655.341	113.174		655.341	56.0849	655.341	186.32			658.123	90.7636	658.119	103.522		658.123	126.316	659.327	166.374			658.119	128.586	658.119	63.5538	658.119	56.8816	658.119	37.3002							658.119	32.48	658.119	76.1129	658.119	56.8656	658.119
	652.082	-44.2326	619.465	423.826			654.115	0.46055	654.115	128.459		654.115	-33.8867	654.115	184.33			656.915	52.9583	656.911	118.374		656.915	127.371	658.119	155.283			656.911	113.945	656.911	77.4245	656.911	93.4811	656.911	35.3049							656.911	65.6772	656.911	56.7718	656.911	59.6644	656.911
	650.874	-54.0526	618.257	500.135			652.889	34.7756	652.889	134.493		652.889	94.7174	652.889	225.312			655.707	35.9931	655.703	102.022		655.707	173.08	656.911	177.561			655.703	104.653	655.703	92.6852	655.703	77.7804	655.703	30.3623							655.703	92.6484	655.703	69.5648	655.703	67.2109	655.703
	649.666	-63.0925	617.049	462.432			651.664	-44.7112	651.664	122.688		651.664	91.348	651.664	214.049			654.499	3.98846	654.495	101.116		654.499	193.718	655.703	153.033			654.495	90.155	654.495	84.6546	654.495	81.3698	654.495	29.5138							654.495	82.3072	654.495	93.8582	654.495	75.5848	654.495
	648.458	-49.98	615.841	414.552			650.438	-21.7628	650.438	116.543		650.438	147.062	650.438	200.719			653.291	-39.0476	653.287	132.093		653.291	156.399	654.495	151.674			653.287	121.053	653.287	71.1357	653.287	89.5686	653.287	41.9285							653.287	92.2753	653.287	90.9296	653.287	65.7447	653.287
	647.25	-51.3041	614.633	482.806			649.212	60.5444	649.212	177.064		649.212	181.787	649.212	202.891			652.082	-32.4727	652.079	124.793		652.082	148.361	653.287	198.139			652.079	134.207	652.079	88.6677	652.079	91.025	652.079	38.9544							652.079	93.5106	652.079	86.086	652.079	67.1039	652.079
	646.042	-18.3377	613.425	459.135			647.986	26.6389	647.986	177.326		647.986	80.5993	647.986	235.549			650.874	78.9821	650.871	117.374		650.874	153.702	652.079	187.19			650.871	141.094	650.871	104.582	650.871	106.138	650.871	39.8635							650.871	72.3767	650.871	80.2351	650.871	73.7586	650.871
	644.834	-19.1815	612.216	455.488			646.76	52.4578	646.76	172.831		646.76	130.475	646.76	218.784			649.666	77.9704	649.663	150.563		649.666	167.137	650.871	176.061			649.663	139.27	649.663	116	649.663	110.035	649.663	47.1978							649.663	72.8666	649.663	88.9832	649.663	84.8469	649.663
	643.626	-19.7266	611.008	546.114			645.534	14.0385	645.534	150.485		645.534	91.7537	645.534	209.579			648.458	53.0035	648.455	146.322		648.458	232.866	649.663	225.845			648.455	101.808	648.455	131.796	648.455	109.466	648.455	57.0896							648.455	76.1172	648.455	80.763	648.455	81.9646	648.455
	642.418	-10.4847	609.8	586.083			644.308	68.0456	644.308	172.699		644.308	131.025	644.308	240.362			647.25	92.5888	647.247	133.988		647.25	229.088	648.455	219.483			647.247	116.463	647.247	101.492	647.247	126.396	647.247	63.264							647.247	79.3466	647.247	75.5175	647.247	87.2775	647.247
	641.21	47.1688	608.592	505.574			643.082	109.798	643.082	199.671		643.082	183.732	643.082	269.697			646.042	78.1683	646.039	138.232		646.042	231.549	647.247	200.982			646.039	152.983	646.039	103.914	646.039	108.108	646.039	61.4256							646.039	75.2356	646.039	75.1193	646.039	99.4778	646.039
	640.002	82.3542	607.384	570.755			641.856	93.8956	641.856	214.583		641.856	199.946	641.856	271.921			644.834	65.67	644.831	134.962		644.834	216.057	646.039	207.348			644.831	157.095	644.831	122.47	644.831	106.826	644.831	54.3016							644.831	75.5417	644.831	90.0425	644.831	104.301	644.831
	638.794	83.7886	606.176	628.868			640.63	120.711	640.63	216.361		640.63	124.21	640.63	251.306			643.626	53.3376	643.623	141.139		643.626	171.931	644.831	202.443			643.623	149.806	643.623	137.568	643.623	129.156	643.623	46.7807							643.623	63.1385	643.623	96.9145	643.623	93.4141	643.623
	637.586	88.7743	604.968	574.982			639.404	177.927	639.404	239.852		639.404	147.189	639.404	283.856			642.418	106.444	642.414	146.937		642.418	225.665	643.622	211.708			642.414	169.605	642.414	150.802	642.414	128.998	642.414	55.2206							642.414	57.221	642.414	94.6704	642.414	90.7468	642.414
	636.378	67.9322	603.76	656.681			638.178	82.4403	638.178	231.182		638.178	176.941	638.178	285.79			641.21	118.463	641.206	140.085		641.21	281.568	642.414	220.405			641.206	171.158	641.206	163.505	641.206	127.01	641.206	77.1228							641.206	69.1937	641.206	96.1099	641.206	103.175	641.206
	635.17	57.3797	602.552	598.281			636.953	123.15	636.953	248.393		636.953	197.239	636.953	301.313			640.002	89.1066	639.998	148.151		640.002	238.347	641.206	210.127			639.998	169.417	639.998	158.701	639.998	128.464	639.998	87.5017							639.998	74.9809	639.998	97.1648	639.998	93.132	639.998
	633.962	93.8948	601.344	556.738			635.727	175.741	635.727	251.279		635.727	232.699	635.727	315.265			638.794	82.9572	638.79	146.966		638.794	225.163	639.998	222.226			638.79	159.245	638.79	158.105	638.79	139.657	638.79	77.9635							638.79	68.6547	638.79	108.196	638.79	96.8331	638.79
	632.753	152.447	600.136	574.165			634.501	181.656	634.501	257.831		634.501	212.789	634.501	299.306			637.586	100.285	637.582	149.246		637.586	235.809	638.79	220.449			637.582	173.199	637.582	157.508	637.582	135.666	637.582	75.0952							637.582	81.6305	637.582	96.1937	637.582	101.946	637.582
	631.545	148.133	598.928	626.178			633.275	204.032	633.275	258.129		633.275	219.899	633.275	304.744			636.378	96.5843	636.374	173.449		636.378	265.547	637.582	223.869			636.374	217.311	636.374	171.637	636.374	116.052	636.374	81.0311							636.374	68.5552	636.374	88.7597	636.374	101.842	636.374
	630.337	123.572	597.72	715.476			632.049	168.733	632.049	260.303		632.049	224.821	632.049	334.12			635.17	88.5575	635.166	181.663		635.17	264.965	636.374	260.173			635.166	209.135	635.166	158.692	635.166	145.424	635.166	92.845							635.166	107.49	635.166	121.944	635.166	118.468	635.166
	629.129	158.226	596.512	680.188			630.823	181.175	630.823	292.945		630.823	258.409	630.823	356.85			633.962	143.147	633.958	184.239		633.962	226.096	635.166	272.495			633.958	214.019	633.958	203.228	633.958	163.428	633.958	100.792							633.958	133.26	633.958	146.003	633.958	108.696	633.958
	627.921	244.563	595.304	646.053			629.597	151.484	629.597	296.355		629.597	285.905	629.597	361.514			632.753	106.267	632.75	191.096		632.753	225.524	633.958	276.358			632.75	252.601	632.75	204.047	632.75	152.359	632.75	92.3183							632.75	115.98	632.75	135.69	632.75	109.912	632.75
	626.713	230.417	594.096	695.629			628.371	166.043	628.371	302.268		628.371	225.515	628.371	357.522			631.545	100.241	631.542	184.232		631.545	245.167	632.75	286.644			631.542	236.614	631.542	205.341	631.542	134.871	631.542	100.618							631.542	135.013	631.542	125.209	631.542	114.93	631.542
	625.505	150.451	592.888	703.918			627.145	211.283	627.145	309.599		627.145	236.486	627.145	354.275			630.337	133.613	630.334	168.402		630.337	275.582	631.542	276.348			630.334	252.01	630.334	194.443	630.334	162.27	630.334	117.953							630.334	137.34	630.334	107.141	630.334	119.776	630.334
	624.297	192.743	591.679	640.096			625.919	289.299	625.919	302.987		625.919	253.713	625.919	347.51			629.129	183.333	629.126	171.257		629.129	294.378	630.334	252.603			629.126	244.997	629.126	186.115	629.126	190.226	629.126	121.612							629.126	107.355	629.126	118.323	629.126	130.707	629.126
	623.089	248.842	590.471	702.528			624.693	274.255	624.693	303.792		624.693	343.169	624.693	364.935			627.921	179.919	627.918	196.204		627.921	320.627	629.126	256.885			627.918	252.612	627.918	186.31	627.918	178.131	627.918	120.764							627.918	125.217	627.918	135.112	627.918	142.768	627.918
	621.881	263.115	589.263	696.872			623.467	200.294	623.467	313.574		623.467	393.461	623.467	402.106			626.713	176.668	626.71	216.403		626.713	259.378	627.918	294.306			626.71	237.418	626.71	203.757	626.71	151.374	626.71	115.022							626.71	121.737	626.71	149.46	626.71	156.96	626.71
	620.673	267.35	588.055	779.711			622.241	257.748	622.241	313.367		622.241	368.087	622.241	388.831			625.505	214.256	625.502	214.165		625.505	216.225	626.71	324.604			625.502	256.413	625.502	205.631	625.502	174.535	625.502	120.304							625.502	113.045	625.502	155.332	625.502	154.277	625.502
	619.465	282.94	586.847	769.736			621.016	334.743	621.016	357.131		621.016	395.856	621.016	378.237			624.297	150.678	624.294	223.654		624.297	275.379	625.502	321.248			624.294	274.552	624.294	228.729	624.294	198.732	624.294	118.576							624.294	139.119	624.294	175.582	624.294	175.855	624.294
	618.257	234.391	585.639	698.649			619.79	323.615	619.79	357.5		619.79	393.585	619.79	405.449			623.089	189.143	623.086	215.842		623.089	330.243	624.294	335.481			623.086	267.704	623.086	236.722	623.086	199.26	623.086	126.88							623.086	146.62	623.086	170.824	623.086	173.487	623.086
	617.049	269.733	584.431	794.174			618.564	281.501	618.564	342.565		618.564	329.152	618.564	389.611			621.881	212.149	621.878	221.069		621.881	303.805	623.086	323.763			621.878	277.881	621.878	218.301	621.878	183.564	621.878	122.968							621.878	158.52	621.878	166.471	621.878	177.085	621.878
	615.841	327.361	583.223	831.457			617.338	330.934	617.338	395.131		617.338	395.555	617.338	402.062			620.673	202.564	620.67	234.656		620.673	384.45	621.878	331.603			620.67	298.096	620.67	244.109	620.67	175.227	620.67	114.388							620.67	164.263	620.67	188.872	620.67	162.367	620.67
	614.633	336.865	582.015	842.716			616.112	295.997	616.112	342.222		616.112	375.13	616.112	435.588			619.465	243.682	619.462	210.93		619.465	325.268	620.67	351.984			619.462	287.98	619.462	254.223	619.462	192.451	619.462	131.854							619.462	159.384	619.462	175.664	619.462	163.311	619.462
	613.425	339.67	580.807	860.041			614.886	337.133	614.886	389.709		614.886	403.497	614.886	464.99			618.257	272.898	618.253	237.368		618.257	417.12	619.462	316.395			618.253	319.208	618.253	276.42	618.253	234.284	618.253	136.106							618.253	172.462	618.253	195.057	618.253	186.547	618.253
	612.216	371.964	579.599	901.495			613.66	444.74	613.66	390.156		613.66	404.369	613.66	425.663			617.049	257.815	617.045	253.041		617.049	417.124	618.253	356.052			617.045	342.329	617.045	275.975	617.045	223.918	617.045	154.065							617.045	195.115	617.045	205.729	617.045	202.643	617.045
	611.008	434.338	578.391	888.331			612.434	431.323	612.434	352.446		612.434	440.025	612.434	452.507			615.841	266.006	615.837	251.362		615.841	330.013	617.045	379.562			615.837	307.344	615.837	246.128	615.837	188.611	615.837	145.318							615.837	180.719	615.837	191.841	615.837	195.634	615.837
	609.8	446.027	577.183	935.902			611.208	408.591	611.208	336.467		611.208	399.285	611.208	401.127			614.633	216.947	614.629	249.444		614.633	388.474	615.837	377.043			614.629	344.94	614.629	263.002	614.629	191.943	614.629	149.373							614.629	182.766	614.629	172.894	614.629	192.97	614.629
	608.592	481.599	575.975	935.092			609.982	383.941	609.982	362.555		609.982	509.088	609.982	418.113			613.425	234.152	613.421	241.053		613.425	347.053	614.629	374.166			613.421	342.471	613.421	264.967	613.421	198.783	613.421	148.4							613.421	184.789	613.421	243.671	613.421	198.048	613.421
	607.384	522.721	574.767	879.896			608.756	390.23	608.756	423.439		608.756	491.769	608.756	438.41			612.216	287.532	612.213	244.621		612.216	375.787	613.421	361.579			612.213	341.758	612.213	237.667	612.213	219.229	612.213	139.444							612.213	160.529	612.213	249.451	612.213	198.968	612.213
	606.176	534.125	573.559	1037.29			607.53	368.47	607.53	361.622		607.53	493.046	607.53	439.532			611.008	324.65	611.005	236.449		611.008	345.434	612.213	366.932			611.005	341.043	611.005	308.875	611.005	253.928	611.005	156.188							611.005	187.201	611.005	197.638	611.005	189.995	611.005
	604.968	520.773	572.35	901.984			606.305	447.086	606.305	374.173		606.305	501.877	606.305	455.344			609.8	267.051	609.797	235.111		609.8	367.262	611.005	354.673			609.797	333.914	609.797	236.451	609.797	230.106	609.797	155.757							609.797	204.975	609.797	178.919	609.797	200.547	609.797
	603.76	426.509	571.142	949.951			605.079	493.068	605.079	393.736		605.079	478.196	605.079	471.446			608.592	308.624	608.589	249.611		608.592	352.79	609.797	352.666			608.589	360.055	608.589	299.722	608.589	210.841	608.589	158.574							608.589	229.183	608.589	207.375	608.589	193.093	608.589
	602.552	542.702	569.934	947.46			603.853	525.067	603.853	392.313		603.853	502.964	603.853	454.822			607.384	330.256	607.381	262.43		607.384	371.095	608.589	374.416			607.381	357.94	607.381	294.269	607.381	201.608	607.381	159.325							607.381	193.077	607.381	209.847	607.381	215.065	607.381
	601.344	524.885	568.726	1076.51			602.627	438.69	602.627	379.028		602.627	538.245	602.627	457.706			606.176	229.741	606.173	269.164		606.176	430.136	607.381	393.645			606.173	319.081	606.173	309.174	606.173	220.66	606.173	171.758							606.173	198.605	606.173	224.563	606.173	218.962	606.173
	600.136	557.566	567.518	1032.79			601.401	438.682	601.401	407.8		601.401	497.014	601.401	469.463			604.968	333.306	604.965	294.678		604.968	456.987	606.173	403.746			604.965	362.128	604.965	317.925	604.965	243.332	604.965	179.593							604.965	231.03	604.965	249.707	604.965	236.611	604.965
	598.928	573.629	566.31	1018.53			600.175	450.678	600.175	388.23		600.175	477.771	600.175	485.466			603.76	228.279	603.757	204.805		603.76	461.963	604.965	442.017			603.757	330.991	603.757	307.631	603.757	221.547	603.757	144.198							603.757	224.655	603.757	266.068	603.757	250.89	603.757
	597.72	626.312	565.102	1109.02			598.949	432.561	598.949	410.753		598.949	607.249	598.949	451.816			602.552	349.166	602.549	236.551		602.552	448.978	603.757	307.207			602.549	316.371	602.549	305.742	602.549	226.254	602.549	156.232							602.549	237.59	602.549	234.812	602.549	261.238	602.549
	596.512	644.332	563.894	1098.69			597.723	414.269	597.723	417.136		597.723	596.508	597.723	446.958			601.344	251.709	601.341	248.908		601.344	478.988	602.549	354.827			601.341	353.695	601.341	254.233	601.341	211.017	601.341	167.391							601.341	244.858	601.341	267.045	601.341	246.714	601.341
	595.304	590.032	562.686	1204.2			596.497	400.136	596.497	422.326		596.497	507.07	596.497	458.321			600.136	310.068	600.133	249.07		600.136	443.332	601.341	373.362			600.133	373.547	600.133	259.248	600.133	247.449	600.133	157.529							600.133	271.516	600.133	263.665	600.133	227.716	600.133
	594.096	573.592	561.478	1171.2			595.271	477.47	595.271	401.228		595.271	522.434	595.271	443.507			598.928	284.997	598.925	249.499		598.928	461.65	600.133	373.605			598.925	349.179	598.925	301.683	598.925	234.116	598.925	166.634							598.925	271.671	598.925	240.541	598.925	247.424	598.925
	592.888	644.776	560.27	1196.84			594.045	512.865	594.045	356.178		594.045	487.189	594.045	444.755			597.72	309.887	597.717	237.884		597.72	398.552	598.925	374.248			597.717	370.492	597.717	287.432	597.717	208.345	597.717	158.949							597.717	269.444	597.717	232.99	597.717	257.05	597.717
	591.679	686.435	559.062	1164.21			592.819	448.056	592.819	387.658		591.593	526.182	592.819	455.69			596.512	366.707	596.509	229.621		596.512	466.219	597.717	356.826			596.509	378.919	596.509	282.081	596.509	234.771	596.509	162.54							596.509	228.154	596.509	262.353	596.509	267.799	596.509
	590.471	685.457	557.854	1204.8			591.593	449.407	591.593	389.132		590.368	562.225	591.593	468			595.304	320.638	595.301	269.81		595.304	510.768	596.509	344.432			595.301	378.047	595.301	293.58	595.301	255.7	595.301	157.229							595.301	248.164	595.301	250.832	595.301	261.158	595.301
	589.263	717.59	556.646	1249.32			590.368	456.201	590.368	352.362		589.142	555.729	590.368	463.062			594.096	309.559	594.092	284.662		594.096	523.535	595.301	404.715			594.092	364.754	594.092	300.831	594.092	257.46	594.092	180.831							594.092	278.427	594.092	279.14	594.092	266.33	594.092
	588.055	777.446	555.438	1242.48			589.142	454.653	589.142	374.828		587.916	579.834	589.142	459.031			592.888	272.84	592.884	272.022		592.888	482.99	594.092	426.993			592.884	354.423	592.884	266.999	592.884	246.199	592.884	175.77							592.884	281.939	592.884	283.093	592.884	256.473	592.884
	586.847	779.712	554.23	1219.16			587.916	464.993	587.916	345.156		586.69	515.318	587.916	458.964			591.679	358.081	591.676	271.797		591.679	518.85	592.884	408.033			591.676	329.354	591.676	280.368	591.676	259.249	591.676	171.614							591.676	283.922	591.676	274.279	591.676	308.755	591.676
	585.639	799.647	553.022	1296.6			586.69	529.063	586.69	367.299		585.464	535.209	586.69	448.166			590.471	349.504	590.468	281.516		590.471	484.553	591.676	407.695			590.468	354.992	590.468	308.927	590.468	227.776	590.468	170.752							590.468	263.478	590.468	296.095	590.468	258.954	590.468
	584.431	799.269	551.813	1282.09			585.464	528.437	585.464	367.791		584.238	639.455	585.464	443.177			589.263	259.7	589.26	246.604		589.263	531.573	590.468	422.274			589.26	349.088	589.26	289.293	589.26	245.698	589.26	175.882							589.26	268.771	589.26	320.483	589.26	276.087	589.26
	583.223	774.666	550.605	1269.55			584.238	534.214	584.238	378.533		583.012	654.53	584.238	481.617			588.055	325.704	588.052	297.631		588.055	507.179	589.26	369.906			588.052	392.438	588.052	284.694	588.052	255.563	588.052	166.263							588.052	270.584	588.052	313.648	588.052	280.915	588.052
	582.015	820.671	549.397	1226.39			583.012	526.645	583.012	357.335		581.786	642.465	583.012	487.737			586.847	333.898	586.844	271.838		586.847	489.827	588.052	446.447			586.844	379.245	586.844	265.496	586.844	240.598	586.844	161.37							586.844	291.099	586.844	286.285	586.844	302.42	586.844
	580.807	848.115	548.189	1327.11			581.786	522.097	581.786	363.335		580.56	621.301	581.786	464.583			585.639	451.909	585.636	277.094		585.639	487.147	586.844	407.757			585.636	336.386	585.636	300.286	585.636	260.953	585.636	188.028							585.636	298.572	585.636	300.801	585.636	271.885	585.636
	579.599	878.758	546.981	1344.8			580.56	556.106	580.56	399.376		579.334	639.356	580.56	461.366			584.431	416.343	584.428	256.86		584.431	539.173	585.636	415.641			584.428	370.478	584.428	285.931	584.428	234.322	584.428	175.056							584.428	323.38	584.428	287.442	584.428	271.861	584.428
	578.391	988.622	545.773	1322.54			579.334	536.039	579.334	388.588		578.108	633.439	579.334	461.695			583.223	356.393	583.22	275.422		583.223	573.596	584.428	385.29			583.22	376.345	583.22	262.568	583.22	258.314	583.22	189.743							583.22	315.097	583.22	339.735	583.22	301.48	583.22
	577.183	1074.2	544.565	1384.8			578.108	535.949	578.108	373.35		576.882	576.953	578.108	448.516			582.015	333.11	582.012	287.688		582.015	518.51	583.22	413.133			582.012	353.335	582.012	263.25	582.012	265.293	582.012	169.21							582.012	298.582	582.012	317.362	582.012	308.811	582.012
	575.975	947.767	543.357	1354.98			576.882	499.656	576.882	380.877		575.657	620.658	576.882	461.468			580.807	391.665	580.804	291.739		580.807	630.4	582.012	431.532			580.804	323.795	580.804	267.526	580.804	226.945	580.804	155.732							580.804	293.002	580.804	355.41	580.804	289.351	580.804
	574.767	1066.63	542.149	1300.76			575.657	517.322	575.657	372.13		574.431	661.381	575.657	477.071			579.599	351.243	579.596	303.815		579.599	578.032	580.804	437.608			579.596	362.079	579.596	298.416	579.596	221.251	579.596	164.171							579.596	311.807	579.596	315.399	579.596	321.257	579.596
	573.559	982.901	540.941	1379.43			574.431	600.088	574.431	347.962		573.205	656.809	574.431	472.716			578.391	447.06	578.388	317.369		578.391	639.883	579.596	455.723			578.388	360.801	578.388	264.399	578.388	219.129	578.388	178.664							578.388	336.817	578.388	304.58	578.388	335.111	578.388
	572.35	1018.01	539.733	1373.47			573.205	600.424	573.205	349.431		571.979	641.878	573.205	484.762			577.183	413.467	577.18	289.944		577.183	652.056	578.388	476.053			577.18	378.988	577.18	295.333	577.18	239.98	577.18	166.938							577.18	321.049	577.18	387.273	577.18	320.366	577.18
	571.142	1060.83	538.525	1330.76			571.979	537.426	571.979	344.072		570.753	692.435	571.979	480.554			575.975	544.993	575.972	287.191		575.975	594.115	577.18	434.916			575.972	371.515	575.972	295.37	575.972	249.094	575.972	176.809							575.972	338.562	575.972	336.904	575.972	318.272	575.972
	569.934	1134.9	537.317	1365.11			570.753	628.216	570.753	342.104		569.527	718.385	570.753	464.995			574.767	396.717	574.764	305.906		574.767	612.421	575.972	430.786			574.764	380.034	574.764	311.038	574.764	240.297	574.764	179.153							574.764	349.153	574.764	345.165	574.764	336.358	574.764
	568.726	1095.94	536.109	1360.47			569.527	647.886	569.527	343.159		568.301	723.32	569.527	486.775			573.559	484.276	573.556	273.471		573.559	590.904	574.764	458.859			573.556	365.229	573.556	243.635	573.556	198.939	573.556	186.645							573.556	322.728	573.556	334.182	573.556	354.619	573.556
	567.518	1147.35	534.901	1355.83			568.301	636.165	568.301	363.142		567.075	699.576	568.301	494.145			572.35	413.83	572.348	292.057		572.35	531.105	573.556	410.207			572.348	339.786	572.348	296.487	572.348	220.053	572.348	176.974							572.348	361.472	572.348	409.241	572.348	365.409	572.348
	566.31	1206.23	533.693	1351.18			567.075	666.436	567.075	357.56		565.849	719.329	567.075	480.564			571.142	389.333	571.14	326.204		571.142	649.468	572.348	438.086			571.14	373.053	571.14	281.371	571.14	262.455	571.14	187.71							571.14	341.718	571.14	334.562	571.14	333.209	571.14
	565.102	1262.21	532.485	1307.56			565.849	640.032	565.849	348.485		564.623	763.499	565.849	533.52			569.934	341.381	569.931	289.921		569.934	581.833	571.14	489.306			569.931	389.963	569.931	256.887	569.931	209.356	569.931	189.966							569.931	337.294	569.931	384.653	569.931	325.326	569.931
	563.894	1091.36	531.276	1315.92			564.623	650.823	564.623	371.672		563.397	779.414	564.623	508.647			568.726	403.675	568.723	287.41		568.726	718.374	569.931	434.882			568.723	398.459	568.723	270.191	568.723	207.248	568.723	159.783							568.723	389.922	568.723	392.161	568.723	336.013	568.723
	562.686	1226.55	530.068	1359.62			563.397	740.236	563.397	329.18		562.171	766.931	563.397	472.245			567.518	516.006	567.515	281.065		567.518	729.258	568.723	431.115			567.515	361.844	567.515	268.983	567.515	243.296	567.515	189.657							567.515	363.193	567.515	365.136	567.515	356.089	567.515
	561.478	1238.64	528.86	1332.28			562.171	732.74	562.171	366.461		560.945	801.53	562.171	474.854			566.31	543.585	566.307	301.004		566.31	674.958	567.515	421.598			566.307	374.874	566.307	248.76	566.307	256.875	566.307	173.492							566.307	342.091	566.307	380.25	566.307	346.283	566.307
	560.27	1317.51	527.652	1256.26			560.945	648.2	560.945	352.755		559.72	848.974	560.945	475.908			565.102	427.842	565.099	270.602		565.102	698.583	566.307	451.506			565.099	335.238	565.099	296.713	565.099	215.455	565.099	174.544							565.099	368.256	565.099	358.182	565.099	338.483	565.099
	559.062	1285.9	526.444	1323.21			559.72	653.713	559.72	372.066		558.494	792.31	559.72	480.735			563.894	550.497	563.891	283.261		563.894	619.684	565.099	405.903			563.891	409.275	563.891	272.539	563.891	225.857	563.891	178.943							563.891	385.628	563.891	404.973	563.891	378.841	563.891
	557.854	1314.92	525.236	1242.89			558.494	667.632	558.494	343.738		557.268	805.312	558.494	485.37			562.686	483.403	562.683	294.844		562.686	616.524	563.891	424.892			562.683	376.523	562.683	295.039	562.683	231.431	562.683	180.698							562.683	415.572	562.683	419.745	562.683	363.06	562.683
	556.646	1359.58	524.028	1228.02			557.268	742.494	557.268	372.906		556.042	850.57	557.268	494.582			561.478	406.76	561.475	288.676		561.478	685.657	562.683	442.266			561.475	386.993	561.475	304.662	561.475	225.086	561.475	183.387							561.475	398.522	561.475	392.562	561.475	369.627	561.475
	555.438	1433.09	522.82	1225.75			556.042	835.653	556.042	363.935		554.816	855.314	556.042	479.3			560.27	448.261	560.267	297.969		560.27	777.385	561.475	433.014			560.267	379.528	560.267	295.32	560.267	236.276	560.267	187.083							560.267	375.7	560.267	416.889	560.267	369.706	560.267
	554.23	1273.51	521.612	1171.64			554.816	786.553	554.816	359.059		553.59	811.953	554.816	503.704			559.062	574.516	559.059	281.847		559.062	734.334	560.267	446.954			559.059	384.595	559.059	305.42	559.059	268.462	559.059	185.857							559.059	416.966	559.059	409.466	559.059	385.558	559.059
	553.022	1388.2	520.404	1209.94			552.364	829.366	553.59	342.611		552.364	826.035	553.59	478.085			557.854	605.148	557.851	291.037		557.854	739.135	559.059	422.771			557.851	402.678	557.851	287.162	557.851	277.238	557.851	183.694							557.851	408.775	557.851	411.455	557.851	348.408	557.851
	551.813	1388.29	519.196	1126.22			551.138	795.575	552.364	394.973		551.138	806.917	552.364	511.38			556.646	508.027	556.643	300.567		556.646	710.805	557.851	436.555			556.643	376.474	556.643	296.184	556.643	260.503	556.643	194.941							556.643	444.365	556.643	464.945	556.643	367.257	556.643
	550.605	1469.4	517.988	1090.9			549.912	743.628	551.138	357.937		549.912	844.844	551.138	493.768			555.438	567.416	555.435	263.65		555.438	724.729	556.643	450.851			555.435	389.235	555.435	315.438	555.435	187.125	555.435	186.429							555.435	429.128	555.435	437.057	555.435	380.596	555.435
	549.397	1485	516.78	1017.15			548.686	784.357	549.912	333.958		548.686	826.213	549.912	483.264			554.23	557.56	554.227	290.441		554.23	717.811	555.435	395.475			554.227	373.798	554.227	301.191	554.227	243.591	554.227	186.87							554.227	405.328	554.227	418.029	554.227	390.409	554.227
	548.189	1461.32	515.572	1029.03			547.46	761.253	548.686	393.437		547.46	874.544	548.686	488.742			553.022	572.584	553.019	259.583		553.022	742.695	554.227	435.661			553.019	416.418	553.019	312.286	553.019	218.424	553.019	193.555							553.019	433.906	553.019	424.866	553.019	431.334	553.019
	546.981	1486.54	514.364	1090.75			546.234	811.329	547.46	378.152		546.234	841.154	547.46	456.854			551.813	479.046	551.811	299.34		551.813	728.728	553.019	389.375			551.811	387.427	551.811	282.1	551.811	245.802	551.811	168.852							551.811	421.483	551.811	411.199	551.811	407.484	551.811
	545.773	1522.27	513.156	1083.62			545.009	760.205	546.234	392.422		545.009	979.871	546.234	509.183			550.605	475.348	550.603	314.133		550.605	733.919	551.811	449.01			550.603	386.355	550.603	317.739	550.603	208.469	550.603	197.472							550.603	449.167	550.603	444.781	550.603	383.637	550.603
	544.565	1445.67	511.947	1038.41			543.783	831.296	545.009	394.541		543.783	939.186	545.009	515.715			549.397	571.476	549.395	286.139		549.397	698.388	550.603	471.2			549.395	384.602	549.395	284.894	549.395	281.64	549.395	215.302							549.395	443.675	549.395	403.744	549.395	373.638	549.395
	543.357	1450.36	510.739	1033.39			542.557	789.491	543.783	401.851		542.557	934.75	543.783	530.027			548.189	571.876	548.187	295.213		548.189	795.754	549.395	429.209			548.187	407.534	548.187	295.734	548.187	215.273	548.187	187.315							548.187	457.564	548.187	461.645	548.187	405.974	548.187
	542.149	1534.88	509.531	1013.18			541.331	949.75	542.557	417.312		541.331	893.713	542.557	515.47			546.981	622.468	546.979	328.41		546.981	770.283	548.187	442.82			546.979	407.521	546.979	318.935	546.979	273.121	546.979	212.101							546.979	463.783	546.979	497.009	546.979	417.376	546.979
	540.941	1447.34	508.323	880.672			540.105	960.919	541.331	354.75		540.105	965.85	541.331	487.919			545.773	569.093	545.77	294.8		545.773	856.974	546.978	492.615			545.77	399.868	545.77	335.395	545.77	267.422	545.77	209.681							545.77	461.026	545.77	441.289	545.77	405.72	545.77
	539.733	1447.44	507.115	881.884			538.879	899.603	540.105	342.017		538.879	930.036	540.105	500.277			544.565	670.213	544.562	321.491		544.565	799.48	545.77	442.2			544.562	399.512	544.562	335.963	544.562	275.666	544.562	189.149							544.562	473.931	544.562	463.339	544.562	417.247	544.562
	538.525	1481.1	505.907	922.827			537.653	841.438	538.879	375.822		537.653	984.227	538.879	505.171			543.357	603.934	543.354	285.938		543.357	667.416	544.562	482.236			543.354	399.841	543.354	299.886	543.354	273.759	543.354	218.619							543.354	445.673	543.354	501.176	543.354	443.552	543.354
	537.317	1539.37	504.699	874.775			536.427	870.889	537.653	322.229		536.427	881.355	537.653	515.689			542.149	592.312	542.146	323.258		542.149	760.921	543.354	428.907			542.146	403.859	542.146	349.842	542.146	262.854	542.146	197.409							542.146	443.388	542.146	481.192	542.146	430.127	542.146
	536.109	1528	503.491	882.091			535.201	889.503	536.427	401.557		535.201	977.94	536.427	527.274			540.941	644.398	540.938	304.762		540.941	826.08	542.146	484.887			540.938	388.508	540.938	325.523	540.938	275.378	540.938	177.376							540.938	435.619	540.938	467.187	540.938	439.455	540.938
	534.901	1449.83	502.283	884.109			533.975	850.102	535.201	339.076		533.975	867.571	535.201	513.024			539.733	538.764	539.73	311.766		539.733	790.127	540.938	457.143			539.73	395.286	539.73	281.309	539.73	275.067	539.73	207.607							539.73	491.454	539.73	485.64	539.73	417.618	539.73
	533.693	1451.3	501.075	822.787			532.749	798.093	533.975	401.182		532.749	857.115	533.975	512.732			538.525	537.789	538.522	272.309		538.525	743.5	539.73	467.649			538.522	395.272	538.522	349.242	538.522	262.771	538.522	191.817							538.522	489.773	538.522	497.842	538.522	395.881	538.522
	532.485	1452.28	499.867	825.13			531.523	879.136	532.749	385.046		531.523	876.196	532.749	525.971			537.317	566.33	537.314	308.032		537.317	768.724	538.522	408.464			537.314	395.259	537.314	289.641	537.314	260.487	537.314	211.675							537.314	482.99	537.314	475.738	537.314	415.837	537.314
	531.276	1420.42	498.659	731.712			530.297	831.694	531.523	391.44		530.297	882.678	531.523	455.277			536.109	640.271	536.106	311.37		536.109	795.548	537.314	462.048			536.106	395.246	536.106	337.182	536.106	290.567	536.106	192.911							536.106	496.569	536.106	464.555	536.106	453.083	536.106
	530.068	1444.08	497.451	772.222			529.072	772.137	530.297	374.576		529.072	929.423	530.297	482.133			534.901	565.693	534.898	309.982		534.901	743.671	536.106	467.055			534.898	395.232	534.898	309.706	534.898	296.66	534.898	198.682							534.898	517.447	534.898	473.088	534.898	426.803	534.898
	528.86	1323.45	496.243	885.468			527.846	836.396	529.072	331.832		527.846	819.102	529.072	490.409			533.693	568.476	533.69	319.147		533.693	686.181	534.898	464.973			533.69	405.629	533.69	316.958	533.69	254.123	533.69	219.432							533.69	468.742	533.69	473.421	533.69	411.688	533.69
	527.652	1313.14	495.035	821.794			526.62	774.639	527.846	340.058		526.62	898.729	527.846	476.486			532.485	652.881	532.482	301.569		532.485	805.985	533.69	478.721			532.482	388.336	532.482	282.78	532.482	223.224	532.482	207.266							532.482	506.88	532.482	473.495	532.482	390.192	532.482
	526.444	1394.55	493.827	837.981			525.394	799.346	526.62	388.168		525.394	850.701	526.62	492.789			531.276	552.926	531.274	312.986		531.276	628.011	532.482	452.353			531.274	410.137	531.274	321.418	531.274	221.649	531.274	196.921							531.274	485.252	531.274	455.263	531.274	450.749	531.274
	525.236	1324.89	492.619	800.087			524.168	794.675	525.394	368.894		524.168	840.646	525.394	466.796			530.068	582.794	530.066	344.655		530.068	736.733	531.274	469.479			530.066	400.634	530.066	281.982	530.066	291.671	530.066	203.006							530.066	502.724	530.066	500.732	530.066	432.168	530.066
	524.028	1314.99	491.41	812.479			522.942	779.251	524.168	378.277		522.942	844.603	524.168	452.145			528.86	571.91	528.858	270.807		528.86	670.7	530.066	516.982			528.858	403.286	528.858	295.946	528.858	236.595	528.858	207.081							528.858	440.411	528.858	440.489	528.858	446.639	528.858
	522.82	1269.5	490.202	782.213			521.716	690.185	522.942	362.703		521.716	811.919	522.942	483.761			527.652	612.532	527.65	281.269		527.652	809.848	528.858	406.211			527.65	422.706	527.65	314.155	527.65	256.351	527.65	198.411							527.65	471.067	527.65	432.045	527.65	407.857	527.65
	521.612	1178.63	488.994	823.808			520.49	753.35	521.716	335.863		520.49	847.917	521.716	466.766			526.444	592.818	526.442	271.956		526.444	727.597	527.65	421.904			526.442	417.191	526.442	301.085	526.442	246.917	526.442	183.235							526.442	444.275	526.442	508.806	526.442	398.55	526.442
	520.404	1155.68	487.786	866.879			519.264	805.97	520.49	328.23		519.264	782.515	520.49	487.386			525.236	482.958	525.234	304.09		525.236	763.632	526.442	407.934			525.234	401.91	525.234	314.894	525.234	252.93	525.234	209.429							525.234	437.203	525.234	450.409	525.234	417.965	525.234
	519.196	1083.06	486.578	856.279			518.038	681.713	519.264	287.498		518.038	770.519	519.264	476.293			524.028	540.148	524.026	296.965		524.028	723.283	525.234	456.135			524.026	389.011	524.026	304.731	524.026	275.393	524.026	187.125							524.026	451.125	524.026	432.806	524.026	422.96	524.026
	517.988	1162.09	485.37	843.543			516.812	696.45	518.038	283.583		516.812	790.072	518.038	463.162			522.82	530.031	522.818	282.8		522.82	720.48	524.026	445.447			522.818	401.883	522.818	298.764	522.818	252.255	522.818	192.476							522.818	434.238	522.818	434.822	522.818	423.771	522.818
	516.78	981.329	484.162	843.566			515.586	641.8	516.812	356.698		515.586	769.105	516.812	480.922			521.612	427.353	521.609	271.155		521.612	652.929	522.818	424.2			521.609	395.404	521.609	284.727	521.609	236.108	521.609	190.102							521.609	469.63	521.609	432.255	521.609	425.688	521.609
	515.572	959.652	482.954	903.712			514.361	615.251	515.586	379.187		514.361	745.017	515.586	490.004			520.404	555.3	520.401	295.053		520.404	684.83	521.609	406.733			520.401	399.342	520.401	275.725	520.401	261.082	520.401	183.847							520.401	422.017	520.401	431.181	520.401	394.297	520.401
	514.364	1044.29	481.746	830.824			513.135	641.696	514.361	367.151		513.135	723.031	514.361	473.973			519.196	531.232	519.193	277.898		519.196	687.316	520.401	442.579			519.193	413.07	519.193	283.785	519.193	240.267	519.193	202.601							519.193	423.913	519.193	434.865	519.193	393.508	519.193
	513.156	1026.12	480.538	837.617			511.909	645.197	513.135	371.932		511.909	761.371	513.135	456.349			517.988	540.593	517.985	288.811		517.988	645.573	519.193	416.847			517.985	386.666	517.985	305.072	517.985	282.156	517.985	186.848							517.985	394.959	517.985	392.819	517.985	460.648	517.985
	511.947	866.469	479.33	838.464			510.683	615.279	511.909	353.53		510.683	742.734	511.909	452.01			516.78	432.632	516.777	294.899		516.78	630.201	517.985	433.216			516.777	389.571	516.777	259.478	516.777	235.851	516.777	169.785							516.777	406.286	516.777	426.839	516.777	402.236	516.777
	510.739	917.45	478.122	894.095			509.457	628.747	510.683	314.326		509.457	733.294	510.683	451.149			515.572	447.413	515.569	306.726		515.572	607.54	516.777	442.349			515.569	391.252	515.569	269.156	515.569	267.67	515.569	181.113							515.569	393.048	515.569	391.132	515.569	403.282	515.569
	509.531	903.073	476.914	919.679			508.231	591.99	509.457	321.27		508.231	739.8	509.457	436.743			514.364	474.37	514.361	280.204		514.364	569.28	515.569	460.089			514.361	389.544	514.361	302.538	514.361	250.336	514.361	182.584							514.361	413.44	514.361	409.975	514.361	397.219	514.361
	508.323	871.065	475.706	936.963			507.005	586.979	508.231	368.973		507.005	714.83	508.231	455.545			513.156	432.891	513.153	239.941		513.156	664.084	514.361	420.306			513.153	351.407	513.153	329.599	513.153	250.342	513.153	182.155							513.153	396.881	513.153	413.274	513.153	375.659	513.153
	507.115	858.311	474.498	1004.32			505.779	602.852	507.005	327.876		505.779	674.374	507.005	479.485			511.947	414.67	511.945	286.357		511.947	644.08	513.153	359.911			511.945	376.86	511.945	294.944	511.945	242.013	511.945	188.145							511.945	352.806	511.945	380.295	511.945	335.04	511.945
	505.907	813.785	473.29	1061.53			504.553	494.053	505.779	329.199		504.553	681.491	505.779	451.062			510.739	406.947	510.737	295.382		510.739	606.524	511.945	429.536			510.737	407.208	510.737	297.106	510.737	267.179	510.737	160.613							510.737	406.658	510.737	405.797	510.737	352.868	510.737
	504.699	776.988	472.082	1077.66			503.327	529.123	504.553	310.072		503.327	666.152	504.553	445.367			509.531	341.729	509.529	294.422		509.531	601.991	510.737	443.073			509.529	375.37	509.529	298.224	509.529	263.292	509.529	186.051							509.529	388.401	509.529	387.381	509.529	352.454	509.529
	503.491	748.189	470.873	1127.46			502.101	545.995	503.327	334.792		502.101	677.073	503.327	441.988			508.323	407.939	508.321	259.547		508.323	596.885	509.529	441.633			508.321	380.577	508.321	292.423	508.321	257.895	508.321	193.152							508.321	361.405	508.321	359.045	508.321	357.472	508.321
	502.283	824.349	469.665	1176.81			500.875	528.367	502.101	333.639		500.875	668.862	502.101	444.975			507.115	372.161	507.113	277.809		507.115	526.791	508.321	389.32			507.113	389.963	507.113	293.656	507.113	231.92	507.113	188.383							507.113	366.904	507.113	406.106	507.113	393.533	507.113
	501.075	750.211	468.457	1141.2			499.649	530.046	500.875	332.5		499.649	636.179	500.875	453.125			505.907	412.987	505.905	279.88		505.907	536.493	507.113	416.714			505.905	341.153	505.905	296.848	505.905	234.18	505.905	170.974							505.905	377.771	505.905	407.504	505.905	367.144	505.905
	499.867	767.988	467.249	1145.2			498.424	521.994	499.649	337.079		498.424	620.658	499.649	492.862			504.699	361.252	504.697	272.356		504.699	560.886	505.905	419.82			504.697	336.078	504.697	322.486	504.697	242.342	504.697	179.321							504.697	366.457	504.697	367.099	504.697	342.283	504.697
	498.659	775.968	466.041	1202.82			497.198	510.631	498.424	369.622		497.198	622.939	498.424	453.33			503.491	405.18	503.489	294.549		503.491	537.98	504.697	408.534			503.489	323.918	503.489	263.05	503.489	263.484	503.489	175.175							503.489	362.699	503.489	377.638	503.489	341.876	503.489
	497.451	725.603	464.833	1275.82			495.972	492.17	497.198	336.552		495.972	648.648	497.198	452.314			502.283	415.397	502.281	301.554		502.283	517.809	503.489	441.824			502.281	354.849	502.281	274.252	502.281	242.375	502.281	183.869							502.281	361.627	502.281	363.716	502.281	346.421	502.281
	496.243	740.114	463.625	1298.65			494.746	462.633	495.972	300.39		494.746	626.129	495.972	427.028			501.075	391.268	501.073	251.343		501.075	591.554	502.281	452.331			501.073	351.855	501.073	282.81	501.073	270.081	501.073	172.668							501.073	336.389	501.073	352.252	501.073	358.213	501.073
	495.035	669.495	462.417	1329.35			493.52	516.529	494.746	315.972		493.52	560.404	494.746	446.641			499.867	364.18	499.865	266.865		499.867	580.527	501.073	377.014			499.865	337.808	499.865	259.872	499.865	208.535	499.865	190.109							499.865	319.15	499.865	334.871	499.865	298.621	499.865
	493.827	658.281	461.209	1366.12			492.294	459.762	493.52	342.644		492.294	599.068	493.52	459.968			498.659	274.833	498.657	274.885		498.659	537.838	499.865	400.298			498.657	325.575	498.657	268.466	498.657	207.807	498.657	183.698							498.657	314.202	498.657	326.722	498.657	335.478	498.657
	492.619	651.024	460.001	1412.94			491.068	429.521	492.294	341.676		491.068	596.015	492.294	461.936			497.451	259.081	497.448	266.087		497.451	527.943	498.657	412.327			497.448	370.964	497.448	274.081	497.448	237.069	497.448	201.044							497.448	308.84	497.448	337.094	497.448	318.014	497.448
	491.41	680.336	458.793	1454.25			489.842	491.252	491.068	338.694		489.842	582.79	491.068	459.795			496.243	323.513	496.24	249.787		496.243	514.033	497.448	399.13			496.24	393.146	496.24	269.311	496.24	232.86	496.24	208.11							496.24	318.309	496.24	350.19	496.24	299.691	496.24
	490.202	684.997	457.585	1432.23			488.616	446.758	489.842	349.112		488.616	623.846	489.842	461.339			495.035	313.837	495.032	278.001		495.035	560.837	496.24	374.68			495.032	386.41	495.032	277.906	495.032	221.58	495.032	195.153							495.032	318.457	495.032	357.484	495.032	288.349	495.032
	488.994	678.386	456.377	1467.71			487.39	490.143	488.616	350.91		487.39	616.031	488.616	465.516			493.827	338.52	493.824	249.034		493.827	601.444	495.032	417.002			493.824	360.432	493.824	283.81	493.824	199.888	493.824	180.094							493.824	321.084	493.824	347.598	493.824	324.932	493.824
	487.786	678.386	455.169	1546.25			486.164	480.31	487.39	369.231		486.164	617.326	487.39	427.333			492.619	240.758	492.616	278.926		492.619	554.777	493.824	373.551			492.616	331.635	492.616	251.259	492.616	215.486	492.616	180.581							492.616	291.392	492.616	356.45	492.616	303.156	492.616
	486.578	678.386	453.961	1577.33			484.938	461.856	486.164	403.297		484.938	576.889	486.164	451.764			491.41	319.482	491.408	285.518		491.41	508.75	492.616	418.389			491.408	362.811	491.408	264.044	491.408	214.908	491.408	172.849							491.408	307.866	491.408	348.821	491.408	324.143	491.408
	485.37	636.479	452.753	1558.4			483.713	564.844	484.938	395.351		483.713	592.613	484.938	477.793			490.202	323.729	490.2	289.232		490.202	442.735	491.408	428.277			490.2	332.317	490.2	290.589	490.2	229.903	490.2	206.793							490.2	309.714	490.2	377.13	490.2	338.535	490.2
	484.162	679.709	451.544	1541.04			482.487	620.586	483.713	372.395		482.487	615.263	483.713	480.526			488.994	346.639	488.992	291.084		488.994	530.104	490.2	433.848			488.992	360.869	488.992	270.435	488.992	253.898	488.992	215.993							488.992	303.586	488.992	338.897	488.992	333.824	488.992
	482.954	680.018	450.336	1546.59			481.261	525.16	482.487	399.08		481.261	596.84	482.487	490.72			487.786	366.258	487.784	264.541		487.786	463.136	488.992	436.626			487.784	365.844	487.784	272.061	487.784	254.973	487.784	211.298							487.784	339.682	487.784	345.416	487.784	329.559	487.784
	481.746	706.659	449.128	1491.83			480.035	507.927	481.261	460.165		480.035	662.145	481.261	477.723			486.578	414.627	486.576	280.42		486.578	457.23	487.784	396.812			486.576	382.519	486.576	240.846	486.576	271.765	486.576	216.805							486.576	317.439	486.576	340.812	486.576	284.669	486.576
	480.538	773.652	447.92	1456.2			478.809	562.255	480.035	472.614		478.809	681.079	480.035	475.511			485.37	363.875	485.368	286.514		485.37	438.815	486.576	420.63			485.368	374.089	485.368	250.911	485.368	256.958	485.368	229.298							485.368	347.696	485.368	333.72	485.368	305.423	485.368
	479.33	781.35	446.712	1471.07			477.583	569.258	478.809	467.367		477.583	643.96	478.809	501.801			484.162	350.197	484.16	274.332		484.162	508.657	485.368	429.771			484.16	356.341	484.16	269.417	484.16	253.043	484.16	227.796							484.16	356.109	484.16	335.52	484.16	335.325	484.16
	478.122	763.143	445.504	1425.9			476.357	611.547	477.583	493.325		476.357	680.592	477.583	519.613			482.954	283.704	482.952	278.894		482.954	501.814	484.16	411.498			482.952	371.76	482.952	305.014	482.952	247.703	482.952	244.543							482.952	331.269	482.952	335.188	482.952	332.113	482.952
	476.914	775.317	444.296	1388.81			475.131	616.99	476.357	525.454		475.131	729.526	476.357	534.31			481.746	317.805	481.744	272.237		481.746	555.812	482.952	418.341			481.744	370.122	481.744	306.013	481.744	261.404	481.744	247.722							481.744	308.359	481.744	341.625	481.744	324.216	481.744
	475.706	835.121	443.088	1421.35			473.905	677.694	475.131	521.635		473.905	748.147	475.131	555.092			480.538	376.746	480.536	298.729		480.538	487.244	481.744	408.356			480.536	359.203	480.536	296.44	480.536	265.861	480.536	263.241							480.536	317.712	480.536	367.45	480.536	329.2	480.536
	474.498	777.811	441.88	1318.1			472.679	729.868	473.905	551.91		472.679	792.492	473.905	571.836			479.33	421.812	479.328	310.622		479.33	546.764	480.536	448.094			479.328	366.546	479.328	312.374	479.328	283.81	479.328	259.007							479.328	323.135	479.328	346.822	479.328	352.611	479.328
	473.29	815.215	440.672	1229.6			471.453	708.28	472.679	607.389		471.453	819.948	472.679	615.185			478.122	401.694	478.12	300.023		478.122	578.317	479.328	465.933			478.12	368.782	478.12	322.293	478.12	293.267	478.12	263.427							478.12	311.776	478.12	339.25	478.12	346.94	478.12
	472.082	890.907	439.464	1161.49			470.227	695.668	471.453	628.17		470.227	748.458	471.453	630.973			476.914	316.646	476.912	317.427		476.914	512.718	478.12	450.034			476.912	361.675	476.912	329.903	476.912	297.143	476.912	304.096							476.912	341.704	476.912	367.019	476.912	351.52	476.912
	470.873	934.487	438.256	1096.91			469.001	701.362	470.227	661.002		469.001	705.905	470.227	633.326			475.706	352.878	475.704	328.343		475.706	518.098	476.912	476.14			475.704	391.403	475.704	356.418	475.704	306.396	475.704	311.602							475.704	333.534	475.704	352.084	475.704	351.571	475.704
	469.665	1028.15	437.048	1056.43			467.776	778.689	469.001	694.79		467.776	745.289	469.001	660.082			474.498	423.421	474.495	319.455		474.498	530.42	475.704	492.514			474.495	387.167	474.495	366.36	474.495	296.512	474.495	316.335							474.495	342.092	474.495	365.65	474.495	339.72	474.495
	468.457	1014	435.84	1023.19			466.55	802.774	467.776	708.51		466.55	742.972	467.776	677.351			473.29	449.81	473.287	322.442		473.29	521.936	474.495	479.183			473.287	416.777	473.287	350.739	473.287	343.276	473.287	342.411							473.287	359.726	473.287	382.03	473.287	360.409	473.287
	467.249	1057.32	434.632	987.165			465.324	770.158	466.55	748.666		465.324	755.861	466.55	666.91			472.082	432.806	472.079	331.025		472.082	501.821	473.287	483.663			472.079	414.033	472.079	346.292	472.079	358.988	472.079	361.097							472.079	373.863	472.079	370.588	472.079	372.632	472.079
	466.041	1164.54	433.424	882.7			464.098	808.937	465.324	785.984		464.098	783.035	465.324	700.511			470.873	437.022	470.871	339.827		470.873	528.055	472.079	496.538			470.871	406.588	470.871	352.549	470.871	357.822	470.871	382.685							470.871	381.956	470.871	383.404	470.871	387.913	470.871
	464.833	1173.79	432.216	902.407			462.872	782.928	464.098	824.183		462.872	866.881	464.098	736.799			469.665	460.785	469.663	356.712		469.665	569.528	470.871	509.74			469.663	428.739	469.663	377.308	469.663	378.321	469.663	397.039							469.663	417.392	469.663	401.057	469.663	400.802	469.663
	463.625	1220.75	431.007	946.705			461.646	837.141	462.872	881.036		461.646	904.835	462.872	733.299			468.457	459.164	468.455	356.239		468.457	551.586	469.663	535.068			468.455	409.918	468.455	383.759	468.455	398.54	468.455	412.102							468.455	410.346	468.455	418.875	468.455	387.295	468.455
	462.417	1334.24	429.799	876.259			460.42	877.776	461.646	883.219		460.42	838.156	461.646	742.777			467.249	428.46	467.247	348.891		467.249	615.626	468.455	534.359			467.247	442.29	467.247	405.399	467.247	417.45	467.247	438.499							467.247	393.98	467.247	422.881	467.247	384.716	467.247
	461.209	1318.47	428.591	747.23			459.194	868.847	460.42	908.029		459.194	846.937	460.42	763.189			466.041	391.172	466.039	369.257		466.041	705.834	467.247	523.337			466.039	474.229	466.039	427.869	466.039	430.019	466.039	467.794							466.039	406.83	466.039	425.448	466.039	418.442	466.039
	460.001	1318.11	427.383	802.28			457.968	921.072	459.194	946.024		457.968	893.598	459.194	780.906			464.833	411.466	464.831	397.455		464.833	671.837	466.039	553.885			464.831	453.391	464.831	430.054	464.831	443.438	464.831	494.58							464.831	434.777	464.831	458.613	464.831	423.098	464.831
	458.793	1348.2	426.175	788.913			456.742	919.847	457.968	957.359		456.742	903.524	457.968	766.129			463.625	495.964	463.623	403.557		463.625	654.599	464.831	596.183			463.623	471.541	463.623	480.869	463.623	453.22	463.623	506.276							463.623	464.259	463.623	475.66	463.623	421.51	463.623
	457.585	1385.83	424.967	744.728			455.516	925.743	456.742	993.277		455.516	860.703	456.742	740.74			462.417	513.405	462.415	402.328		462.417	609.734	463.623	605.336			462.415	501.24	462.415	508.367	462.415	457.16	462.415	527.748							462.415	478.056	462.415	468.358	462.415	436.056	462.415
	456.377	1507.16	423.759	720.619			454.29	930.771	455.516	964.05		454.29	888.549	455.516	751.457			461.209	486.723	461.207	412.9		461.209	561.295	462.415	603.492			461.207	525.756	461.207	493.946	461.207	467.103	461.207	546.529							461.207	453.714	461.207	480.815	461.207	460.013	461.207
	455.169	1504.22	422.551	581.523			453.065	935.782	454.29	904.253		453.065	908.696	454.29	760.956			460.001	474.523	459.999	430.108		460.001	608.724	461.207	619.35			459.999	530.845	459.999	506.793	459.999	494.077	459.999	556.508							459.999	467.982	459.999	482.356	459.999	472.6	459.999
	453.961	1460.95	421.343	622.548			451.839	923.276	453.065	904.362		451.839	908.669	453.065	729.253			458.793	467.226	458.791	443.898		458.793	685.059	459.999	645.162			458.791	520.891	458.791	538.629	458.791	515.895	458.791	576.342							458.791	527.946	458.791	500.541	458.791	467.489	458.791
	452.753	1454.86	420.135	724.994			450.613	931.907	451.839	892.184		450.613	906.885	451.839	698.215			457.585	527.278	457.583	440.42		457.585	718.176	458.791	665.847			457.583	518.091	457.583	569.329	457.583	536.113	457.583	576.327							457.583	539.463	457.583	467.64	457.583	478.076	457.583
	451.544	1423.19	418.927	649.279			449.387	977.586	450.613	868.814		449.387	893.412	450.613	684.213			456.377	567.635	456.375	449.328		456.377	672.695	457.583	660.63			456.375	517.621	456.375	559.563	456.375	558.07	456.375	561.216							456.375	516.042	456.375	466.588	456.375	499.457	456.375
	450.336	1414.81	417.719	615.842			448.161	978.051	449.387	849.137		448.161	877.473	449.387	659.292			455.169	568.055	455.167	453.793		455.169	662.081	456.375	673.992			455.167	523.87	455.167	531.349	455.167	549.8	455.167	551.217							455.167	509.946	455.167	533.504	455.167	511.585	455.167
	449.128	1385.62	416.511	612.646			446.935	986.948	448.161	758.844		446.935	922.019	448.161	635.856			453.961	575.779	453.959	452.269		453.961	678.9	455.167	680.689			453.959	543.526	453.959	521.393	453.959	524.386	453.959	529.25							453.959	510.547	453.959	520.035	453.959	507.725	453.959
	447.92	1357.82	415.303	532.892			445.709	947.149	446.935	698.891		445.709	927	446.935	614.848			452.753	518.818	452.751	479.796		452.753	691.729	453.959	678.404			452.751	540.203	452.751	496.236	452.751	523.475	452.751	516.133							452.751	517.635	452.751	561.785	452.751	506.245	452.751
	446.712	1295.96	414.095	457.595			444.483	930.644	445.709	722.218		444.483	946.184	445.709	571.318			451.544	550.823	451.543	467.036		451.544	735.955	452.751	719.694			451.543	503.489	451.543	477.647	451.543	536.622	451.543	509.841							451.543	532.546	451.543	551.244	451.543	499.238	451.543
	445.504	1282.22	412.887	530.893			443.257	909.958	444.483	713.286		443.257	1012.43	444.483	561.961			450.336	614.962	450.334	451.622		450.336	763.26	451.543	700.554			450.334	489.547	450.334	480.931	450.334	487.312	450.334	480.795							450.334	508.675	450.334	551.113	450.334	493.625	450.334
	444.296	1224.8	411.678	555.056			442.031	848.864	443.257	677.79		442.031	976.337	443.257	570.9			449.128	545.031	449.126	449.087		449.128	754.287	450.334	677.433			449.126	460.089	449.126	462.065	449.126	426.513	449.126	468.025							449.126	509.58	449.126	563.177	449.126	510.74	449.126
	443.088	1163.51	410.47	456.489			440.805	907.429	442.031	632.505		440.805	897.684	442.031	534.852			447.92	553.071	447.918	431.409		447.92	643.815	449.126	673.63			447.918	456.029	447.918	445.669	447.918	425.078	447.918	450.839							447.918	504.852	447.918	548.051	447.918	525.986	447.918
	441.88	1056.49	409.262	563.063			439.579	922.572	440.805	616.726		439.579	855.471	440.805	509.506			446.712	547.479	446.71	419.252		446.712	662.951	447.918	647.114			446.71	426.925	446.71	439.852	446.71	421.153	446.71	411.739							446.71	481.656	446.71	534.521	446.71	514.192	446.71
	440.672	1038.52	408.054	472.684			438.353	886.98	439.579	582.755		438.353	927.927	439.579	501.451			445.504	501.758	445.502	390.962		445.504	685.69	446.71	628.878			445.502	447.408	445.502	395.156	445.502	420.674	445.502	374.562							445.502	485.933	445.502	531.03	445.502	476.815	445.502
	439.464	1003.76	406.846	424.07			437.128	880.282	438.353	535.871		437.128	916.512	438.353	486.458			444.296	533.914	444.294	390.499		444.296	673.263	445.502	586.443			444.294	396.269	444.294	375.85	444.294	436.206	444.294	365.822							444.294	468.065	444.294	514.252	444.294	472.785	444.294
	438.256	994.817	405.638	453.708			435.902	850.742	437.128	564.393		435.902	806.848	437.128	474.868			443.088	514.659	443.086	371.584		443.088	744.244	444.294	585.749			443.086	379.959	443.086	362.665	443.086	389.047	443.086	348.807							443.086	463.986	443.086	467.007	443.086	444.504	443.086
	437.048	866.423	404.43	392.138			434.676	801.364	435.902	557.845		434.676	813.583	435.902	460.424			441.88	551.755	441.878	385.813		441.88	679.068	443.086	557.376			441.878	378.014	441.878	375.164	441.878	372.594	441.878	320.501							441.878	456.123	441.878	475.212	441.878	428.188	441.878
	435.84	896.782	403.222	399.228			433.45	750.154	434.676	495.809		433.45	825.138	434.676	433.272			440.672	453.986	440.67	356.524		440.672	594.205	441.878	578.72			440.67	397.926	440.67	363.191	440.67	341.142	440.67	311.214							440.67	445.232	440.67	438.565	440.67	412.03	440.67
	434.632	799.161	402.014	479.73			432.224	736.904	433.45	475.421		432.224	793.74	433.45	421.747			439.464	452.165	439.462	328.287		439.464	678.043	440.67	534.786			439.462	374.552	439.462	318.483	439.462	324.092	439.462	310.041							439.462	454.195	439.462	425.134	439.462	380.548	439.462
	433.424	773.409	400.806	410.99			430.998	727.232	432.224	450.673		430.998	775.388	432.224	421.871			438.256	461.959	438.254	340.776		438.256	578.018	439.462	492.43			438.254	324.148	438.254	281.039	438.254	320.621	438.254	282.521							438.254	406.456	438.254	429.008	438.254	377.547	438.254
	432.216	614.97	399.598	335.235			429.772	655.621	430.998	436.208		429.772	775.725	430.998	404.304			437.048	548.372	437.046	325.744		437.048	566.974	438.254	511.164			437.046	323.294	437.046	293.363	437.046	300.533	437.046	268.632							437.046	369.787	437.046	409.646	437.046	383.905	437.046
	431.007	657.926	398.39	416.894			428.546	569.332	429.772	444.757		428.546	774.405	429.772	388.905			435.84	486.809	435.838	291.909		435.84	563.694	437.046	488.616			435.838	319.455	435.838	293.425	435.838	334.251	435.838	251.886							435.838	365.489	435.838	377.244	435.838	359.575	435.838
	429.799	684.02	397.182	463.876			427.32	593.843	428.546	419.481		427.32	725.305	428.546	384.653			434.632	453.663	434.63	313.16		434.632	549.093	435.838	437.863			434.63	317.815	434.63	283.891	434.63	242.446	434.63	252.021							434.63	366.849	434.63	367.105	434.63	338.706	434.63
	428.591	629.076	395.974	429.698			426.094	617.638	427.32	414.983		426.094	674.439	427.32	378.681			433.424	453.488	433.422	310.904		433.424	518.583	434.63	469.74			433.422	348.221	433.422	277.518	433.422	216.125	433.422	238.684							433.422	366.022	433.422	373.368	433.422	329.829	433.422
	427.383	558.007	394.766	371.966			424.868	590.214	426.094	408.094		424.868	667.181	426.094	361.906			432.216	423.425	432.214	266.595		432.216	584.051	433.422	466.356			432.214	297.073	432.214	253.083	432.214	258.258	432.214	211.968							432.214	312.458	432.214	372.404	432.214	317.926	432.214
	426.175	561.719	393.558	408.386			423.642	573.316	424.868	357.998		423.642	643.424	424.868	365.961			431.007	486.658	431.006	283.311		431.007	580.59	432.214	399.892			431.006	285.394	431.006	251.408	431.006	260.224	431.006	216.528							431.006	333.037	431.006	317.326	431.006	327.003	431.006
	424.967	401.22	392.35	435.282			422.417	578.505	423.642	336.576		422.417	633.348	423.642	345.748			429.799	374.519	429.798	269.939		429.799	474.876	431.006	424.966			429.798	299.584	429.798	286.062	429.798	244.754	429.798	199.451							429.798	320.462	429.798	342.108	429.798	316.702	429.798
	423.759	444.518	391.141	388.775			421.191	541.91	422.417	344.881		421.191	635.821	422.417	324.625			428.591	473.804	428.59	259.182		428.591	498.685	429.798	404.909			428.59	269.768	428.59	234.396	428.59	237.718	428.59	188.028							428.59	338.399	428.59	368.252	428.59	296.044	428.59
	422.551	474.043	389.933	400.079			419.965	505.377	421.191	341.429		419.965	561.637	421.191	321.013			427.383	282.687	427.382	264.74		427.383	470.875	428.59	388.773			427.382	276.556	427.382	216.671	427.382	228.521	427.382	184.392							427.382	287.118	427.382	341.862	427.382	288.923	427.382
	421.343	445.742	388.725	390.577			418.739	540.103	419.965	310.132		418.739	567.892	419.965	315.424			426.175	303.901	426.173	238.455		426.175	557.674	427.382	397.11			426.173	241.617	426.173	222.785	426.173	236.338	426.173	184.519							426.173	277.275	426.173	334.421	426.173	294.977	426.173
	420.135	357.02	387.517	330.309			417.513	474.707	418.739	297.419		417.513	587.044	418.739	339.354			424.967	386.379	424.965	234.005		424.967	482.366	426.173	357.683			424.965	267.946	424.965	226.625	424.965	251.771	424.965	185.98							424.965	338.328	424.965	311.573	424.965	306.264	424.965
	418.927	458.104	386.309	307.016			416.287	422.278	417.513	306.947		416.287	574.547	417.513	327.357			423.759	236.844	423.757	243.273		423.759	464.705	424.965	351.007			423.757	314.267	423.757	210.717	423.757	203.137	423.757	171.175							423.757	286.869	423.757	302.564	423.757	265.664	423.757
	417.719	381.536	385.101	283.943			415.061	499.722	416.287	312.371		415.061	596.152	416.287	297.833			422.551	312.364	422.549	213.83		422.551	474.027	423.757	364.909			422.549	279.325	422.549	204.803	422.549	227.989	422.549	171.943							422.549	269.959	422.549	311.775	422.549	257.335	422.549
	416.511	301.736	383.893	318.47			413.835	480.251	415.061	308.665		413.835	586.07	415.061	288.126			421.343	256.382	421.341	241.164		421.343	483.046	422.549	320.745			421.341	254.953	421.341	187.484	421.341	215.647	421.341	167.857							421.341	281.446	421.341	268.714	421.341	230.132	421.341
	415.303	326.55	382.685	365.22			412.609	381.913	413.835	279.19		412.609	594.962	413.835	289.952			420.135	239.319	420.133	206.165		420.135	458.738	421.341	361.746			420.133	237.377	420.133	176.97	420.133	210.6	420.133	154.515							420.133	262.738	420.133	256.789	420.133	262.923	420.133
	414.095	364.11	381.477	330.91			411.383	449.02	412.609	261.203		411.383	516.069	412.609	283.178			418.927	329.266	418.925	235.41		418.927	474.715	420.133	309.248			418.925	182.86	418.925	213.158	418.925	231.822	418.925	167.213							418.925	247.942	418.925	243.904	418.925	252.09	418.925
	412.887	249.217	380.269	336.348			410.157	458.098	411.383	254.241		410.157	509.203	411.383	286.047			417.719	202.635	417.717	191.766		417.719	484.169	418.925	353.115			417.717	238.686	417.717	182.977	417.717	200.326	417.717	147.47							417.717	277.07	417.717	281.575	417.717	236.189	417.717
	411.678	295.465	379.061	312.536			408.931	401.212	410.157	257.198		408.931	528.34	410.157	296.345			416.511	303.61	416.509	193.725		416.511	453.008	417.717	287.649			416.509	187.309	416.509	194.848	416.509	196.781	416.509	152.518							416.509	250.396	416.509	232.771	416.509	243.724	416.509
	410.47	282.875	377.853	280.287			407.705	447.211	408.931	253.657		407.705	457.208	408.931	281.669			415.303	245.548	415.301	206.286		415.303	474.31	416.509	290.587			415.301	197.423	415.301	203.387	415.301	202.937	415.301	146.226							415.301	257.585	415.301	280.505	415.301	251.781	415.301
	409.262	266.919	376.645	361.721			406.48	430.801	407.705	234.003		406.48	499.179	407.705	267.448			414.095	182.699	414.093	200.548		414.095	446.051	415.301	309.429			414.093	251.771	414.093	207.035	414.093	184.065	414.093	150.059							414.093	249.385	414.093	239.176	414.093	223.938	414.093
	408.054	269.899	375.437	303.019			405.254	401.88	406.48	198.403		405.254	531.263	406.48	275.072			412.887	245.344	412.885	181.648		412.887	452.432	414.093	300.822			412.885	222.716	412.885	189.171	412.885	198.442	412.885	129.414							412.885	217.557	412.885	227.692	412.885	226.031	412.885
	406.846	336.042	374.229	312.353			404.028	375.999	405.254	204.737		404.028	549.27	405.254	276.014			411.678	300.061	411.677	186.357		411.678	478.846	412.885	272.472			411.677	195.633	411.677	174.027	411.677	185.988	411.677	139.997							411.677	251.958	411.677	224.978	411.677	211.506	411.677
	405.638	307.637	373.021	313.326			402.802	341.764	404.028	237.487		402.802	491.576	404.028	272.497			410.47	331.46	410.469	193.731		410.47	365.286	411.677	279.536			410.469	233.248	410.469	178.931	410.469	161.622	410.469	132.287							410.469	253.188	410.469	251.428	410.469	228.797	410.469
	404.43	212.969	371.813	242.297			401.576	373.227	402.802	231.464		401.576	468.802	402.802	267.02			409.262	228.11	409.261	171.405		409.262	403.756	410.469	290.596			409.261	246.119	409.261	192.82	409.261	159.376	409.261	138.163							409.261	221.793	409.261	258.86	409.261	220.286	409.261
	403.222	239.684	370.604	345.121			400.35	371.583	401.576	215.526		400.35	495.533	401.576	244.386			408.054	243.557	408.053	173.803		408.054	415.811	409.261	257.108			408.053	207.215	408.053	168.536	408.053	152.067	408.053	134.207							408.053	189.477	408.053	206.338	408.053	221.337	408.053
	402.014	260.177	369.396	273.963			399.124	354.05	400.35	201.191		399.124	466.106	400.35	258.68			406.846	214.565	406.845	161.888		406.846	462.167	408.053	260.704			406.845	184.109	406.845	156.607	406.845	173.095	406.845	134.536							406.845	219.807	406.845	214.969	406.845	225.888	406.845
	400.806	257.805	368.188	321.121			397.898	448.912	399.124	191.606		397.898	424.722	399.124	259.06			405.638	252.921	405.637	162.889		405.638	360.305	406.845	242.832			405.637	186.586	405.637	178.966	405.637	204.141	405.637	123.951							405.637	234.588	405.637	220.927	405.637	211.785	405.637
	399.598	206.067	366.98	264.909			396.672	432.498	397.898	194.495		396.672	446.081	397.898	253.06			404.43	313.204	404.429	192.102		404.43	383.163	405.637	244.333			404.429	170.81	404.429	186.652	404.429	155.81	404.429	124.902							404.429	211.512	404.429	217.062	404.429	206.335	404.429
	398.39	205.985	365.772	328.219			395.446	390.534	396.672	184.574		395.446	437.327	396.672	253.63			403.222	260.124	403.221	188.359		403.222	318.329	404.429	288.153			403.221	153.884	403.221	150.193	403.221	140.073	403.221	116.159							403.221	168.324	403.221	209.839	403.221	190.263	403.221
	397.182	190.611	364.564	233.434			394.22	378.812	395.446	157.685		394.22	375.39	395.446	219.854			402.014	239.425	402.013	172.913		402.014	371.006	403.221	282.538			402.013	185.479	402.013	178.211	402.013	160.01	402.013	115.123							402.013	156.947	402.013	215.136	402.013	195.697	402.013
	395.974	231.404	363.356	328.227			392.994	350.335	394.22	171.234		392.994	456.709	394.22	198.609			400.806	276.353	400.804	159.254		400.806	373.703	402.012	259.37			400.804	171.653	400.804	163.877	400.804	169.52	400.804	102.95							400.804	201.295	400.804	210.793	400.804	191.917	400.804
	394.766	193.294	362.148	288.274			391.769	301.528	392.994	171.897		391.769	461.24	392.994	190.173			399.598	291.573	399.596	159.745		399.598	317.419	400.804	238.881			399.596	171.163	399.596	156.703	399.596	156.99	399.596	106.823							399.596	189.424	399.596	245.337	399.596	211.156	399.596
	393.558	132.761	360.94	333.645			388.091	247.7	391.769	163.041		390.543	451.942	391.769	204.404			398.39	232.708	398.388	147.174		398.39	390.928	399.596	239.618			398.388	174.244	398.388	152.142	398.388	164.065	398.388	112.248							398.388	190.528	398.388	218.987	398.388	202.96	398.388
	392.35	192.552	359.732	318.044			386.865	208.609	390.543	159.998		389.317	443.28	390.543	217.671			397.182	235.704	397.18	149.331		397.182	377.894	398.388	220.761			397.18	176.482	397.18	170.797	397.18	170.646	397.18	111.246							397.18	196.279	397.18	194.607	397.18	180.501	397.18
	391.141	235.962	358.524	225.177			384.413	320.581	389.317	165.701		388.091	369.701	389.317	206.411			395.974	282.255	395.972	157.987		395.974	354.881	397.18	223.996			395.972	175.087	395.972	174.328	395.972	151.571	395.972	97.9125							395.972	219.132	395.972	199.748	395.972	162.277	395.972
	389.933	212.131	357.316	150.658			383.187	277.747	388.091	149.861		386.865	397.367	388.091	187.561			394.766	222.051	394.764	158.981		394.766	357.067	395.972	236.981			394.764	172.345	394.764	157.74	394.764	131.048	394.764	100.928							394.764	200.31	394.764	189.777	394.764	170.028	394.764
	388.725	208.117	356.108	282.89			380.735	263.212	386.865	125.468		385.639	416.281	386.865	209.471			393.558	182.006	393.556	145.657		393.558	337.59	394.764	238.471			393.556	184.579	393.556	161.14	393.556	134.593	393.556	106.38							393.556	205.965	393.556	170.835	393.556	197.239	393.556
	387.517	170.559	354.9	221.822			374.606	265.538	385.639	142.106		384.413	379.11	385.639	206.411			392.35	208.662	392.348	137.91		392.35	356.65	393.556	218.486			392.348	167.48	392.348	150.395	392.348	139.63	392.348	92.2733							392.348	201.037	392.348	174.172	392.348	191.266	392.348
	386.309	112.036	353.692	169.907			370.928	118.312	384.413	129.494		383.187	428.234	384.413	180.336			391.141	205.18	391.14	144.675		391.141	360.152	392.348	206.865			391.14	156.312	391.14	138.843	391.14	121.63	391.14	94.8906							391.14	174.771	391.14	174.706	391.14	168.859	391.14
	385.101	145.752	352.484	260.218			367.25	200.606	383.187	127.289		381.961	355.44	383.187	182.871			389.933	135.508	389.932	155.762		389.933	346.85	391.14	217.012			389.932	161.403	389.932	133.835	389.932	124.458	389.932	102.578							389.932	190.752	389.932	169.067	389.932	179.065	389.932
	383.893	191.927	351.276	181.757			352.539	192.491	381.961	127.027		380.735	349.495	381.961	174.252			388.725	149.713	388.724	148.933		388.725	345.219	389.932	233.643			388.724	155.168	388.724	113.582	388.724	131.269	388.724	90.1593							388.724	188.942	388.724	166.913	388.724	180.772	388.724
	382.685	170.454	350.067	181.78			351.313	116.513	380.735	103.425		379.509	407.468	380.735	159.942			387.517	203.861	387.516	130.888		387.517	336.055	388.724	223.399			387.516	169.653	387.516	114.948	387.516	118.273	387.516	86.1137							387.516	177.4	387.516	163.814	387.516	159.209	387.516
	381.477	134.626	348.859	181.804			350.087	116.721	379.509	102.567		378.283	421.613	379.509	176.212			386.309	159.629	386.308	141.134		386.309	330.057	387.516	196.332			386.308	165.854	386.308	136.313	386.308	106.124	386.308	82.0256							386.308	180.825	386.308	149.259	386.308	150.036	386.308
	380.269	123.038	347.651	168.15			343.958	118.402	378.283	121.619		377.057	386.122	378.283	182.35			385.101	138.124	385.1	149.24		385.101	323.914	386.308	211.701			385.1	140.792	385.1	135.839	385.1	116.245	385.1	76.1968							385.1	162.549	385.1	149.406	385.1	152.219	385.1
	379.061	77.6378	346.443	155.979			341.506	193.63	377.057	110.748		375.832	314.086	377.057	159.113			383.893	147.569	383.892	134.193		383.893	306.188	385.1	223.86			383.892	142.12	383.892	110.006	383.892	151.072	383.892	83.7776							383.892	162.822	383.892	177.023	383.892	160.389	383.892
	377.853	158.398	345.235	138.438			340.28	108.788	375.832	83.8761		374.606	339.736	375.832	162.233			382.685	155.136	382.684	141.815		382.685	277.493	383.892	201.29			382.684	145.222	382.684	95.041	382.684	131.177	382.684	72.1533							382.684	179.099	382.684	164.586	382.684	159.536	382.684
	376.645	168.292	344.027	178.631			339.054	60.756	374.606	87.018		373.38	320.609	374.606	148.654			381.477	121.259	381.476	153.838		381.477	314.93	382.684	212.722			381.476	139.37	381.476	117.458	381.476	121.747	381.476	69.8487							381.476	163.385	381.476	185.21	381.476	168.81	381.476
	375.437	159.891	342.819	205.703			337.828	141.16	373.38	56.6016		372.154	332.409	373.38	155.508			380.269	166.587	380.268	135.554		380.269	308.215	381.476	230.757			380.268	112.996	380.268	130.096	380.268	121.352	380.268	73.9538							380.268	150.4	380.268	175.82	380.268	166.614	380.268
	374.229	150.76	341.611	187			336.602	133.04	372.154	94.223		370.928	360.235	372.154	154.457			379.061	112.448	379.06	126.836		379.061	277.038	380.268	203.331			379.06	145.263	379.06	129.136	379.06	123.418	379.06	90.5152							379.06	154.093	379.06	136.719	379.06	158.022	379.06
	373.021	114.042	340.403	166.075			335.376	124.163	370.928	115.322		369.702	324.656	370.928	159.232			377.853	199.724	377.851	128.753		377.853	288.749	379.06	190.254			377.851	126.415	377.851	152.701	377.851	112.066	377.851	89.8269							377.851	173.53	377.851	144.041	377.851	149.074	377.851
	371.813	51.5051	339.195	140.64			334.15	153.519	369.702	98.9692		368.476	272.213	369.702	150.555			376.645	164.909	376.643	115.958		376.645	282.251	377.851	193.13			376.643	120.338	376.643	131.327	376.643	92.1812	376.643	69.7462							376.643	167.801	376.643	160.851	376.643	151.164	376.643
	370.604	76.8175	337.987	134.595			332.924	125.813	368.476	53.3488		367.25	190.178	368.476	160.138			375.437	118.177	375.435	121.021		375.437	291.831	376.643	173.937			375.435	130.667	375.435	103.282	375.435	61.3174	375.435	66.2275							375.435	169.508	375.435	163.585	375.435	146.119	375.435
	369.396	103.379	336.779	151.858			331.698	102.399	367.25	17.4008		366.024	370.598	367.25	116.688			374.229	38.4446	374.227	104.071		374.229	232.498	375.435	181.531			374.227	129.924	374.227	117.686	374.227	41.323	374.227	70.7027							374.227	140.575	374.227	157.582	374.227	145.375	374.227
	368.188	169.402	335.571	121.043			330.473	32.0696	366.024	103.098		364.798	292.862	366.024	98.8071			373.021	103.843	373.019	126.047		373.021	282.091	374.227	156.107			373.019	111.316	373.019	115.785	373.019	77.6189	373.019	72.4046							373.019	119.87	373.019	160.45	373.019	124.922	373.019
	366.98	93.9792	334.363	187.072			329.247	-52.3948	364.798	51.7932		363.572	305.207	364.798	134.541			371.813	174.198	371.811	107.714		371.813	306.938	373.019	189.071			371.811	121.331	371.811	121.964	371.811	84.9384	371.811	68.7818							371.811	104.327	371.811	163.323	371.811	127.389	371.811
	365.772	75.074	333.155	76.8615			328.021	-26.6418	363.572	59.4901		362.346	226.589	363.572	118.35			370.604	181.104	370.603	112.259		370.604	184.06	371.811	161.571			370.603	99.454	370.603	95.0804	370.603	85.0643	370.603	58.9853							370.603	172.042	370.603	155.752	370.603	97.5122	370.603
	364.564	67.7689	331.947	-14.2808			326.795	0.18879	362.346	49.5184		361.121	229.636	362.346	128.187			369.396	100.437	369.395	111.355		369.396	254.903	370.603	168.388			369.395	106.872	369.395	93.959	369.395	72.034	369.395	60.2437							369.395	125.157	369.395	111.768	369.395	140.563	369.395
	363.356	153.403	330.738	135.987			325.569	39.3314	361.121	70.8157		359.895	302.276	361.121	147.747			368.188	170.906	368.187	107.418		368.188	310.129	369.395	167.032			368.187	137.249	368.187	106.676	368.187	95.8038	368.187	47.9							368.187	121.078	368.187	127.408	368.187	122.899	368.187
	362.148	119.446	329.53	94.7117			324.343	48.6015	359.895	30.7205		352.539	225.084	359.895	128.559			366.98	235.148	366.979	98.4887		366.98	277.084	368.187	161.127			366.979	124.921	366.979	87.8482	366.979	91.0807	366.979	64.2139							366.979	143.615	366.979	104.963	366.979	101.67	366.979
	360.94	79.1448	328.322	86.4509			323.117	-27.8496	358.669	4.83949		351.313	195.004	358.669	113.432			365.772	183.291	365.771	102.297		365.772	304.375	366.979	147.733			365.771	120.141	365.771	105.195	365.771	94.8426	365.771	52.1245							365.771	120.52	365.771	139.933	365.771	104.957	365.771
	359.732	150.615	327.114	12.0455			321.891	-49.3509	357.443	33.0985		343.958	225.548	357.443	137.731			364.564	170.028	364.563	66.6008		364.564	281.321	365.771	153.446			364.563	118.254	364.563	78.2021	364.563	101.488	364.563	41.2586							364.563	135.987	364.563	185.451	364.563	125.771	364.563
	358.524	113.524	325.906	-17.7612			320.665	-30.6916	356.217	38.1383		341.506	105.53	356.217	116.883			363.356	145.254	363.355	117.086		363.356	294.442	364.563	99.9012			363.355	128.819	363.355	95.2492	363.355	72.2158	363.355	52.6596							363.355	147.638	363.355	140.005	363.355	122.463	363.355
	357.316	144.88	324.698	34.6186			319.439	8.33144	354.991	39.8413		340.28	175.33	354.991	85.7899			362.148	84.8551	362.147	94.4609		362.148	346.764	363.355	175.629			362.147	102.304	362.147	106.525	362.147	101.064	362.147	55.3558							362.147	119.131	362.147	154.532	362.147	116.782	362.147
	356.108	183.206	323.49	49.8308			318.213	47.1441	353.765	80.3958		337.828	124.95	353.765	129.476			360.94	104.442	360.939	77.5422		360.94	327.378	362.147	141.691			360.939	106.744	360.939	74.9015	360.939	84.9657	360.939	58.3256							360.939	105.137	360.939	115.628	360.939	100.861	360.939
	354.9	175.755	322.282	43.1997			316.987	50.3879	352.539	34.5013		336.602	155.461	352.539	135.274			359.732	89.616	359.731	90.3551		359.732	256.537	360.939	116.313			359.731	108.337	359.731	47.143	359.731	44.1843	359.731	49.0241							359.731	142.546	359.731	157.93	359.731	117.461	359.731
	353.692	104.669	321.074	-9.40656			315.761	14.8969	351.313	68.9779		335.376	178.552	351.313	88.9637			358.524	82.4421	358.523	96.8557		358.524	254.614	359.731	135.533			358.523	99.1152	358.523	61.9961	358.523	61.3888	358.523	49.31							358.523	123.774	358.523	169.149	358.523	107.096	358.523
	352.484	31.4554	319.866	78.2551			314.536	-33.454	350.087	47.8045		331.698	71.1772	350.087	90.5058			357.316	133.239	357.315	90.6246		357.316	245.12	358.523	145.284			357.315	114.954	357.315	81.8766	357.315	63.4222	357.315	40.361							357.315	146.899	357.315	144.111	357.315	123.759	357.315
	351.276	89.8869	318.658	68.4993			313.31	-57.3267	348.861	95.559		329.247	132.975	348.861	101.011			356.108	89.7982	356.107	89.9645		356.108	261.291	357.315	135.937			356.107	103.409	356.107	18.3317	356.107	50.4958	356.107	45.5441							356.107	100.423	356.107	137.727	356.107	106.678	356.107
	350.067	63.8266	317.45	62.4226			312.084	-21.8787	347.635	52.1728		328.021	33.5649	347.635	119.684			354.9	64.1831	354.899	89.3032		354.9	204.274	356.107	134.947			354.899	71.0455	354.899	52.8999	354.899	92.1035	354.899	42.3789							354.899	106.681	354.899	117.934	354.899	123.934	354.899
	348.859	101.918	316.242	72.2153			310.858	28.2085	346.409	70.5776		326.795	16.8937	346.409	102.955			353.692	87.7733	353.691	135.006		353.692	219.537	354.899	133.955			353.691	92.6001	353.691	62.8674	353.691	65.4681	353.691	47.5662							353.691	109.231	353.691	127.708	353.691	98.3696	353.691
	347.651	115.902	315.034	90.8315			309.632	38.3098	345.184	62.5799		325.569	86.4532	345.184	81.1965			352.484	61.2016	352.482	82.3039		352.484	281.028	353.69	202.509			352.482	94.8536	352.482	66.3943	352.482	92.559	352.482	39.2875							352.482	120.336	352.482	104.687	352.482	100.34	352.482
	346.443	107.858	313.826	-8.05777			308.406	8.67046	343.958	24.5049		324.343	90.9755	343.958	95.053			351.276	5.93768	351.274	73.0583		351.276	250.334	352.482	123.456			351.274	78.657	351.274	73.4627	351.274	88.1076	351.274	45.6825							351.274	114.578	351.274	97.6672	351.274	90.5565	351.274
	345.235	90.2967	312.618	0.69044			307.18	-24.6745	342.732	35.9682		323.117	-25.6288	342.732	62.3718			350.067	79.5767	350.066	68.7585		350.067	234.927	351.274	109.587			350.066	72.2051	350.066	65.8947	350.066	63.7318	350.066	29.977							350.066	117.825	350.066	126.511	350.066	86.1046	350.066
	344.027	124.943	311.41	-13.8384			305.954	-15.3997	341.506	47.779		321.891	-32.7348	341.506	49.9204			348.859	119.746	348.858	77.9841		348.859	316.039	350.066	103.138			348.858	86.5711	348.858	77.6907	348.858	52.6611	348.858	35.1043							348.858	116.622	348.858	132.341	348.858	86.4994	348.858
	342.819	80.8592	310.201	-6.41476			304.728	1.31694	340.28	54.8307		320.665	23.0634	340.28	58.9574			347.651	87.1515	347.65	79.7107		347.651	234.844	348.858	116.976			347.65	75.4541	347.65	77.0169	347.65	53.1065	347.65	47.0044							347.65	109.323	347.65	128.332	347.65	92.7397	347.65
	341.611	-3.92809	308.993	-80.8312			303.502	-4.00309	339.054	35.2419		319.439	58.8288	339.054	54.267			346.443	36.1152	346.442	70.6882		346.443	229.634	347.65	119.566			346.442	81.0475	346.442	64.8163	346.442	61.181	346.442	46.049							346.442	110.534	346.442	129.038	346.442	92.7031	346.442
	340.403	31.1432	307.785	-5.17119			302.276	-4.53253	337.828	31.9827		318.213	51.9094	337.828	46.9119			345.235	41.7691	345.234	85.3447		345.235	203.563	346.442	106.032			345.234	87.9615	345.234	53.6945	345.234	48.927	345.234	35.5655							345.234	81.227	345.234	118.671	345.234	96.4133	345.234
	339.195	40.8654	306.577	71.6751			301.05	4.62408	336.602	46.8419		316.987	33.398	336.602	75.4278			344.027	57.9176	344.026	94.9735		344.027	186.891	345.234	128.017			344.026	59.9929	344.026	57.5926	344.026	39.589	344.026	23.6624							344.026	70.9443	344.026	97.841	344.026	106.11	344.026
	337.987	-6.27821	305.369	85.4635			299.825	43.3417	335.376	16.3144		315.761	-10.2097	335.376	68.3526			342.819	103.215	342.818	70.1958		342.819	171.787	344.026	142.46			342.818	42.6108	342.818	69.3775	342.818	47.6681	342.818	25.0352							342.818	83.0733	342.818	100.057	342.818	106.282	342.818
	336.779	-0.34397	304.161	102.812			298.599	16.805	334.15	11.559		314.536	10.9403	334.15	49.914			341.611	119.266	341.61	52.2765		341.611	122.44	342.818	105.294			341.61	55.0757	341.61	59.5295	341.61	42.3914	341.61	31.1211							341.61	76.2389	341.61	95.562	341.61	74.2114	341.61
	335.571	45.9508	302.953	35.8822			297.373	-61.5583	332.924	42.9223		313.31	38.6992	332.924	25.1756			340.403	45.5469	340.402	69.553		340.403	154.665	341.61	78.4147			340.402	69.6076	340.402	35.669	340.402	34.6561	340.402	25.3326							340.402	86.1722	340.402	83.0019	340.402	52.3367	340.402
	334.363	18.5448	301.745	-3.53821			296.147	55.4922	331.698	23.2931		312.084	12.6179	331.698	42.298			339.195	60.9633	339.194	75.5102		339.195	179.787	340.402	104.329			339.194	60.4762	339.194	30.7168	339.194	39.4203	339.194	10.8996							339.194	96.2086	339.194	107.992	339.194	71.6481	339.194
	333.155	14.6612	300.537	16.3096			294.921	22.0546	330.473	28.3936		310.858	4.17219	330.473	34.7969			337.987	136.484	337.986	59.9543		337.987	142.668	339.194	113.265			337.986	41.1936	337.986	48.4157	337.986	36.5119	337.986	10.2994							337.986	81.3611	337.986	120.75	337.986	78.5118	337.986
	331.947	61.8709	299.329	-8.45624			293.695	-88.7946	329.247	6.70113		309.632	44.4763	329.247	28.5506			336.779	140.243	336.778	64.9334		336.779	99.6769	337.986	89.9314			336.778	51.7283	336.778	51.7758	336.778	33.5804	336.778	25.6773							336.778	77.9529	336.778	102.363	336.778	69.7011	336.778
	330.738	96.3591	298.121	77.303			292.469	-60.5553	328.021	21.4248		308.406	82.2354	328.021	46.9601			335.571	148.917	335.57	62.6343		335.571	133.349	336.778	97.4001			335.57	47.8968	335.57	38.1037	335.57	30.9768	335.57	20.7715							335.57	75.8663	335.57	80.4077	335.57	70.2454	335.57
	329.53	31.5445	296.913	112.375			291.243	-4.74622	326.795	43.3971		307.18	43.1242	326.795	55.5035			334.363	88.9209	334.362	58.5913		334.363	146.484	335.57	93.9516			334.362	23.7073	334.362	42.1623	334.362	24.9628	334.362	11.3929							334.362	71.5004	334.362	61.9866	334.362	82.9795	334.362
	328.322	-15.3719	295.705	-33.1279			290.017	21.2284	325.569	23.3839		305.954	42.4401	325.569	33.6651			333.155	20.8026	333.154	47.4635		333.155	133.501	334.362	87.8869			333.154	48.4049	333.154	38.5797	333.154	56.371	333.154	13.5474							333.154	60.3024	333.154	92.1686	333.154	67.8755	333.154
	327.114	11.4199	294.497	-13.0533			288.791	119.674	324.343	-3.97598		304.728	68.7348	324.343	34.6732			331.947	27.9227	331.946	64.1447		331.947	146.369	333.154	71.1953			331.946	32.3433	331.946	58.5994	331.946	48.5207	331.946	17.7207							331.946	72.6328	331.946	94.0835	331.946	76.9581	331.946
	325.906	21.8508	293.289	24.3758			287.565	117.49	323.117	4.97157		303.502	42.6842	323.117	27.5145			330.738	70.3797	330.738	63.4208		330.738	147.455	331.946	96.2171			330.738	17.945	330.738	56.8323	330.738	48.5685	330.738	14.5685							330.738	88.1652	330.738	91.9547	330.738	35.3796	330.738
	324.698	-21.3371	292.081	92.6102			286.339	24.4737	321.891	16.4071		302.276	32.4684	321.891	27.9495			329.53	-0.91599	329.53	46.2147		329.53	135.16	330.738	95.1312			329.53	1.89502	329.53	80.6607	329.53	5.21845	329.53	15.7705							329.53	73.6067	329.53	81.3613	329.53	60.3409	329.53
	323.49	-8.80937	290.872	61.3778			283.888	-0.66389	320.665	11.6994		301.05	-49.6807	320.665	30.6027			328.322	92.1124	328.321	39.2071		328.322	146.972	329.53	69.3221			328.321	59.6439	328.321	44.2313	328.321	26.7961	328.321	20.941							328.321	70.1851	328.321	67.3407	328.321	76.0209	328.321
	322.282	-10.496	289.664	67.5192			282.662	56.0124	319.439	12.8567		299.825	-0.02372	319.439	37.1048			327.114	62.0754	327.113	41.8095		327.114	141.126	328.321	58.8107			327.113	22.0844	327.113	35.2598	327.113	47.4477	327.113	11.002							327.113	72.6894	327.113	76.0282	327.113	56.5239	327.113
	321.074	-0.67035	288.456	-23.7083			281.436	-30.1564	318.213	24.8177		298.599	11.6999	318.213	33.9655			325.906	116.896	325.905	52.7218		325.906	131.768	327.113	62.7142			325.905	3.90417	325.905	18.9262	325.905	42.0368	325.905	8.04447							325.905	53.7517	325.905	89.9513	325.905	73.8606	325.905
	319.866	-9.21313	287.248	33.4075			280.21	66.307	316.987	25.519		297.373	31.6534	316.987	34.3136			324.698	70.1957	324.697	42.5507		324.698	73.0013	325.905	79.0827			324.697	20.3886	324.697	42.9242	324.697	31.4995	324.697	0.69768							324.697	61.1921	324.697	60.7344	324.697	56.256	324.697
	318.658	-5.15902	286.04	20.3719			278.984	-28.5499	315.761	-6.5099		296.147	-30.3675	315.761	35.465			323.49	17.5176	323.489	36.1044		323.49	100.596	324.697	63.8261			323.489	52.7032	323.489	57.9697	323.489	1.43707	323.489	13.4004							323.489	49.2803	323.489	67.9976	323.489	58.1229	323.489
	317.45	-0.8349	284.832	49.81			277.758	46.9624	314.536	-0.51076		294.921	42.8748	314.536	20.8165			322.282	31.2767	322.281	32.5051		322.282	71.7947	323.489	54.1566			322.281	8.13785	322.281	39.7953	322.281	25.4748	322.281	-2.8404							322.281	77.2292	322.281	21.1611	322.281	69.2885	322.281
	316.242	3.40713	283.624	2.00876			276.532	5.96549	313.31	19.4264		293.695	24.5291	313.31	22.269			321.074	27.7726	321.073	63.3805		321.074	101.61	322.281	48.7576			321.073	57.469	321.073	55.1578	321.073	42.2977	321.073	9.43144							321.073	65.8787	321.073	58.6472	321.073	40.8894	321.073
	315.034	76.3647	282.416	72.3716			274.08	82.6324	312.084	21.6727		292.469	73.8082	312.084	15.081			319.866	-46.3376	319.865	44.6312		319.866	155.428	321.073	95.0708			319.865	56.9165	319.865	41.254	319.865	53.499	319.865	-3.90995							319.865	34.6314	319.865	53.5447	319.865	46.403	319.865
	313.826	28.1711	281.208	87.9648			272.854	-33.2031	310.858	44.741		291.243	-12.658	310.858	-1.27675			318.658	40.9573	318.657	45.9699		318.658	86.2799	319.865	66.9468			318.657	2.16216	318.657	32.2684	318.657	61.7484	318.657	19.1416							318.657	60.6564	318.657	45.5578	318.657	62.2442	318.657
	312.618	5.38507	280	49.247			271.628	36.9858	309.632	46.5581		290.017	9.69556	309.632	13.4198			317.45	102.165	317.449	47.4226		317.45	36.3756	318.657	68.9548			317.449	28.5196	317.449	24.6537	317.449	50.3693	317.449	16.6168							317.449	44.8896	317.449	17.6443	317.449	36.5384	317.449
	311.41	22.3251	278.792	66.9756			270.402	61.3736	308.406	16.6883		288.791	-11.0238	308.406	17.9077			316.242	32.1338	316.241	51.9881		316.242	49.9298	317.449	71.1339			316.241	-10.3156	316.241	50.3996	316.241	50.3294	316.241	-1.88877							316.241	26.7392	316.241	8.91445	316.241	48.7177	316.241
	310.201	23.5811	277.584	-11.7319			269.177	7.00492	307.18	0.12966		287.565	76.5569	307.18	17.7183			315.034	14.8412	315.033	49.9053		315.034	4.29073	316.241	77.9822			315.033	-26.4274	315.033	24.0797	315.033	17.7994	315.033	3.13841							315.033	40.3086	315.033	78.8427	315.033	45.6099	315.033
	308.993	3.60822	276.376	-33.7417			267.951	0.83798	305.954	1.8995		286.339	38.5062	305.954	38.0171			313.826	23.7941	313.825	29.4319		313.826	64.1178	315.033	74.858			313.825	43.0906	313.825	30.8398	313.825	26.2215	313.825	4.75378							313.825	52.0297	313.825	53.4787	313.825	49.5843	313.825
	307.785	-14.7295	275.168	-31.6638			266.725	-20.0833	304.728	12.1313		285.113	62.3967	304.728	30.9205			312.618	-2.62449	312.617	19.2319		312.618	130.25	313.825	44.1478			312.617	11.9367	312.617	17.1551	312.617	20.8736	312.617	1.30822							312.617	49.7834	312.617	40.092	312.617	71.0361	312.617
	306.577	31.1294	273.96	4.86469			265.499	27.6081	303.502	-2.10475		283.888	87.4882	303.502	7.20069			311.41	55.6444	311.409	22.1123		311.41	159.365	312.617	28.8479			311.409	19.4635	311.409	23.3725	311.409	-5.5048	311.409	3.65756							311.409	61.3447	311.409	9.58963	311.409	49.4242	311.409
	305.369	23.274	272.752	44.1538			261.821	32.4003	302.276	-15.9591		282.662	-44.2387	302.276	4.79975			310.201	47.5706	310.201	48.9077		310.201	160.587	311.409	33.1684			310.201	23.4546	310.201	41.6821	310.201	14.5022	310.201	4.35568							310.201	64.8301	310.201	29.1935	310.201	40.6701	310.201
	304.161	12.7112	271.544	69.4622			260.595	-55.679	301.05	5.05195		281.436	2.36664	301.05	18.8296			308.993	26.6057	308.993	55.0712		308.993	155.417	310.201	73.3615			308.993	26.8143	308.993	48.8479	308.993	9.64789	308.993	6.05565							308.993	68.7454	308.993	59.7193	308.993	31.0092	308.993
	302.953	84.8923	270.335	47.3228			259.369	-54.8898	299.825	-3.7504		280.21	33.3898	299.825	25.4124			307.785	77.106	307.785	34.2144		307.785	123.705	308.993	82.6068			307.785	1.89842	307.785	27.7491	307.785	4.36593	307.785	7.67216							307.785	51.5898	307.785	61.1264	307.785	28.8884	307.785
	301.745	115.511	269.127	3.80031			258.143	6.18126	298.599	-2.10335		278.984	-1.60494	298.599	31.9802			306.577	35.0772	306.577	24.0923		306.577	79.686	307.785	51.3216			306.577	-5.205	306.577	18.8049	306.577	3.57796	306.577	11.6176							306.577	55.9535	306.577	37.0515	306.577	59.4646	306.577
	300.537	70.966	267.919	2.97492			256.917	57.4343	297.373	27.553		277.758	-7.2422	297.373	16.1727			305.369	71.8699	305.369	34.3265		305.369	69.4018	306.577	36.1384			305.369	-2.59331	305.369	16.478	305.369	-11.5974	305.369	-0.94332							305.369	50.8867	305.369	39.2303	305.369	76.0351	305.369
	299.329	59.2793	266.711	67.2353			254.465	61.9764	296.147	29.1556		276.532	28.6096	296.147	12.3323			304.161	123.472	304.16	20.3572		304.161	74.8444	305.369	51.4898			304.16	-9.66304	304.16	4.60958	304.16	13.4037	304.16	-4.72605							304.16	54.0285	304.16	31.1144	304.16	57.9959	304.16
	298.121	81.8242	265.503	129.694			253.24	-0.09898	294.921	-2.87591		275.306	46.9784	294.921	21.1877			302.953	47.7813	302.952	13.2641		302.953	64.3223	304.16	30.5358			302.952	-15.8409	302.952	-6.31459	302.952	37.2309	302.952	5.79357							302.952	48.3612	302.952	38.3948	302.952	37.107	302.952
	296.913	63.2712	264.295	63.2441			252.014	-0.3	293.695	25.9242		274.08	-89.65	293.695	15.0646			301.745	7.14687	301.744	36.5089		301.745	59.821	302.952	19.8961			301.744	-1.57358	301.744	-4.86965	301.744	2.40456	301.744	12.9266							301.744	13.1617	301.744	58.1157	301.744	39.3224	301.744
	295.705	73.6212	263.087	2.64381			250.788	11.3261	292.469	30.434		272.854	-74.0193	292.469	25.95			300.537	50.8161	300.536	42.8314		300.537	91.2819	301.744	54.7634			300.536	19.8406	300.536	-5.79225	300.536	-18.677	300.536	14.8107							300.536	26.2331	300.536	46.9064	300.536	52.816	300.536
	294.497	31.2131	261.879	18.9217			249.562	1.30615	291.243	13.4754		271.628	-17.9135	291.243	9.25253			299.329	30.1917	299.328	38.3907		299.329	120.084	300.536	64.2471			299.328	18.6212	299.328	-1.22574	299.328	-5.1422	299.328	10.6217							299.328	50.6392	299.328	51.0963	299.328	42.886	299.328
	293.289	-17.706	260.671	-7.86851			248.336	4.26152	290.017	12.3243		270.402	-82.1365	290.017	2.8567			298.121	-46.9399	298.12	35.0797		298.121	71.4891	299.328	57.5861			298.12	22.5255	298.12	20.3124	298.12	10.9894	298.12	11.1796							298.12	40.3081	298.12	52.6226	298.12	35.0489	298.12
	292.081	57.0391	259.463	-14.9046			247.11	-12.5064	288.791	39.0245		269.177	-66.2048	288.791	36.3558			296.913	30.2953	296.912	33.1862		296.913	26.58	298.12	52.6195			296.912	8.48326	296.912	-11.6144	296.912	22.2239	296.912	-0.56247							296.912	42.9554	296.912	62.7166	296.912	49.1344	296.912
	290.872	27.9301	258.255	17.9652			245.884	29.525	287.565	26.9357		267.951	-14.4652	287.565	29.0984			295.705	60.4663	295.704	33.8696		295.705	99.3639	296.912	49.7793			295.704	-3.89026	295.704	-20.2168	295.704	-4.50392	295.704	-0.7672							295.704	21.7077	295.704	35.4389	295.704	34.3037	295.704
	289.664	101.427	255.839	25.5017			244.658	18.4231	286.339	-22.5785		266.725	-9.65004	286.339	17.6319			294.497	44.9933	294.496	23.6073		294.497	103.115	295.704	50.8044			294.496	-7.04287	294.496	17.6336	294.496	26.9035	294.496	-8.20471							294.496	29.685	294.496	52.6453	294.496	45.7482	294.496
	288.456	40.2595	254.631	-16.6479			243.432	-17.4306	285.113	0.04431		265.499	21.0262	285.113	3.0866			293.289	7.02	293.288	15.955		293.289	67.4299	294.496	35.4109			293.288	-7.99098	293.288	6.87161	293.288	19.2577	293.288	0.51916							293.288	38.1682	293.288	38.4006	293.288	43.7147	293.288
	287.248	135.284	253.423	41.9724			242.206	7.57712	283.888	-22.0596		264.273	16.5207	283.888	19.9769			292.081	4.7454	292.08	34.1778		292.081	125.996	293.288	23.9325			292.08	37.4375	292.08	20.9987	292.08	-1.43107	292.08	11.0027							292.08	40.7342	292.08	52.1088	292.08	35.3053	292.08
	286.04	85.3659	252.215	71.4724			237.303	46.9155	282.662	-26.3266		263.047	10.3755	282.662	-9.5032			290.872	28.987	290.872	15.0884		290.872	91.1908	292.08	51.2667			290.872	12.1411	290.872	16.6015	290.872	-28.5747	290.872	8.75512							290.872	39.8269	290.872	40.4329	290.872	30.6507	290.872
	284.832	33.5946	251.007	-24.1424			236.077	19.5985	281.436	47.466		261.821	50.2544	281.436	11.7303			289.664	-26.0854	289.664	20.9425		289.664	59.0212	290.872	22.6326			289.664	33.3457	289.664	35.0004	289.664	-11.2511	289.664	4.09914							289.664	79.1632	289.664	40.163	289.664	42.8059	289.664
	283.624	40.8201	249.798	23.2836			234.851	-8.80269	280.21	18.7667		260.595	-44.5157	280.21	15.2039			288.456	56.8723	288.456	15.7124		288.456	82.5042	289.664	31.4138			288.456	7.59361	288.456	5.31245	288.456	-14.959	288.456	-19.3869							288.456	41.6228	288.456	67.5901	288.456	7.90041	288.456
	282.416	-54.6786	248.59	0.66058			233.625	-15.6093	278.984	3.47764		259.369	-33.2474	278.984	24.0319			287.248	-49.5225	287.248	16.1745		287.248	84.7181	288.456	23.5686			287.248	3.74033	287.248	3.43461	287.248	4.91128	287.248	10.0643							287.248	9.06989	287.248	57.9876	287.248	18.6195	287.248
	281.208	11.5438	247.382	11.3299			232.399	-11.3591	277.758	21.1732		258.143	-4.48217	277.758	19.2475			286.04	-30.8341	286.04	28.9407		286.04	84.7181	287.248	24.2617			286.04	0.83666	286.04	-24.0043	286.04	40.81	286.04	2.08758							286.04	2.11653	286.04	18.1007	286.04	10.1041	286.04
	280	37.3064	244.966	74.8085			231.173	12.7813	276.532	24.0326		256.917	-7.13118	276.532	8.08367			284.832	57.7109	284.832	34.1503		284.832	119.209	286.04	43.4111			284.832	-10.565	284.832	-12.7298	284.832	50.8965	284.832	-3.0501							284.832	38.5929	284.832	22.5925	284.832	42.5639	284.832
	278.792	-27.7186	243.758	64.2281			229.947	-20.3758	275.306	3.5076		255.691	21.8427	275.306	3.33257			283.624	109.62	283.624	7.41063		283.624	30.1033	284.832	51.2255			283.624	0.56177	283.624	21.1563	283.624	52.2943	283.624	-3.58542							283.624	30.5678	283.624	55.2544	283.624	3.39335	283.624
	277.584	39.0921	242.55	56.5157			227.495	-19.8564	274.08	-1.0764		254.465	40.8595	274.08	24.6694			282.416	-22.2335	282.416	22.3389		282.416	23.7452	283.624	11.1159			282.416	-12.2151	282.416	9.25969	282.416	44.0308	282.416	-12.3378							282.416	11.0404	282.416	21.5451	282.416	34.878	282.416
	276.376	-17.8995	241.342	41.3909			226.269	-0.39569	272.854	-10.8557		253.24	58.1529	272.854	4.01358			281.208	15.6122	281.207	35.9891		281.208	70.9889	282.416	33.5084			281.207	9.58492	281.207	51.7053	281.207	-25.3037	281.207	-5.27605							281.207	53.2195	281.207	37.4839	281.207	32.7298	281.207
	275.168	56.3779	240.134	14.9748			225.043	-17.6063	271.628	-4.67979		252.014	26.4199	271.628	33.2398			280	10.5919	279.999	55.1418		280	133.577	281.207	53.9836			279.999	-32.2883	279.999	17.8305	279.999	-2.09199	279.999	-2.62588							279.999	57.1285	279.999	49.3764	279.999	52.1602	279.999
	273.96	47.1034	238.926	-24.7751			223.817	-53.382	270.402	-10.227		250.788	4.41466	270.402	13.6053			278.792	-41.2745	278.791	10.8509		278.792	67.6171	279.999	82.7127			278.791	-9.86042	278.791	12.795	278.791	-8.14193	278.791	-1.79794							278.791	54.9422	278.791	46.4287	278.791	35.7559	278.791
	272.752	52.8425	237.718	9.9254			222.592	-43.4119	269.177	-24.6193		248.336	-0.9256	269.177	10.3159			277.584	-98.6808	277.583	1.62443		277.584	52.0007	278.791	16.2764			277.583	-2.93513	277.583	-0.97146	277.583	2.95048	277.583	-0.88483							277.583	38.5506	277.583	35.9144	277.583	38.7915	277.583
	271.544	12.2033	236.51	32.8107			218.914	20.1065	267.951	-16.5946		244.658	83.1208	267.951	2.08926			276.376	-63.0375	276.375	14.3727		276.376	77.8706	277.583	2.43664			276.375	-7.23928	276.375	-6.53507	276.375	-10.9994	276.375	6.97039							276.375	19.8899	276.375	42.5253	276.375	45.1053	276.375
	270.335	-36.0775	235.302	1.2547			217.688	-69.5015	266.725	12.5242		243.432	-18.734	266.725	0.92391			275.168	-19.1151	275.167	17.9865		275.168	92.772	276.375	21.559			275.167	8.88843	275.167	1.76698	275.167	18.5497	275.167	9.45307							275.167	2.99113	275.167	48.1155	275.167	43.251	275.167
	269.127	52.8308	234.094	19.1408			216.462	-26.3532	265.499	30.4776		242.206	6.00687	265.499	-4.12083			273.96	-56.3235	273.959	5.87822		273.96	75.5245	275.167	26.9797			273.959	5.90483	273.959	-11.2965	273.959	9.58344	273.959	-2.68033							273.959	32.9504	273.959	53.9267	273.959	37.9151	273.959
	267.919	74.3642	232.886	38.7955			215.236	-11.4345	264.273	-10.4062		240.98	-29.0373	264.273	2.76681			272.752	-28.5439	272.751	-0.68653		272.752	67.1628	273.959	8.81733			272.751	-8.92853	272.751	3.83702	272.751	2.49195	272.751	6.95042							272.751	58.4725	272.751	39.7636	272.751	36.9157	272.751
	266.711	17.7682	231.678	-35.8924			214.01	-29.2695	263.047	2.75546		239.754	1.76062	263.047	9.64761			271.544	21.6806	271.543	9.63529		271.544	87.6701	272.751	-1.02979			271.543	-8.83644	271.543	0.3499	271.543	6.0182	271.543	15.3595							271.543	42.1005	271.543	40.5832	271.543	37.6649	271.543
	265.503	49.0094	230.47	-15.1192			212.784	-34.689	261.821	6.72254		238.529	-26.265	261.821	-1.72904			270.335	3.87133	270.335	19.1828		270.335	101.774	271.543	14.4529			270.335	5.5863	270.335	-21.0444	270.335	20.0067	270.335	22.422							270.335	32.1327	270.335	52.7044	270.335	27.4403	270.335
	264.295	14.7429	229.261	1.54803			211.558	-47.4272	260.595	29.1866		237.303	26.1394	260.595	2.32887			269.127	-5.64128	269.127	26.8543		269.127	87.5988	270.335	28.7742			269.127	13.5759	269.127	-4.1297	269.127	3.68053	269.127	23.5563							269.127	35.1506	269.127	48.6516	269.127	38.1362	269.127
	263.087	-7.93663	226.845	27.1075			210.332	-24.9521	259.369	54.9943		236.077	7.82196	259.369	-0.96885			267.919	15.6347	267.919	19.4152		267.919	66.7161	269.127	40.2814			267.919	1.93658	267.919	17.0945	267.919	-21.4926	267.919	11.89							267.919	42.6694	267.919	48.88	267.919	39.4584	267.919
	261.879	2.87831	225.637	39.6186			209.106	-7.00881	258.143	51.2162		234.851	24.9468	258.143	11.3138			266.711	21.1965	266.711	11.5317		266.711	84.9994	267.919	29.1228			266.711	-23.2575	266.711	16.4333	266.711	-2.70849	266.711	3.89779							266.711	40.5365	266.711	52.8997	266.711	6.80841	266.711
	260.671	-37.7801	224.429	17.3626			204.203	-9.96299	256.917	36.0215		233.625	15.942	256.917	12.0618			265.503	17.5171	265.503	27.9154		265.503	125.926	266.711	17.2976			265.503	-27.5959	265.503	13.123	265.503	-8.00532	265.503	-7.33721							265.503	19.7838	265.503	39.9583	265.503	13.1015	265.503
	259.463	-46.8041	223.221	-10.9016			201.751	-77.2068	255.691	-4.42664		232.399	33.0006	255.691	4.25951			264.295	-0.90421	264.295	27.6343		264.295	126.388	265.503	41.8731			264.295	10.2444	264.295	8.25304	264.295	-6.39842	264.295	-3.20504							264.295	27.0786	264.295	28.8217	264.295	35.3356	264.295
	258.255	-50.9492	222.013	-62.5145			200.525	11.8635	254.465	0.17166		231.173	-52.1894	254.465	33.6991			263.087	-45.6868	263.087	45.0281		263.087	118.375	264.295	41.4515			263.087	11.2708	263.087	14.5094	263.087	0.38835	263.087	9.31979							263.087	14.9431	263.087	24.1463	263.087	51.0557	263.087
	257.047	-16.6126	220.805	-4.07221					253.24	47.959		229.947	95.0016	253.24	33.4718			261.879	-87.9303	261.879	38.9161		261.879	90.727	263.087	67.5422			261.879	-33.9109	261.879	12.7489	261.879	-5.67274	261.879	10.8953							261.879	19.6119	261.879	-2.21734	261.879	44.3743	261.879
	255.839	30.1134	219.597	-59.6206					252.014	47.7652		228.721	22.8381	252.014	7.74305			260.671	-74.1035	260.671	15.7639		260.671	77.4709	261.879	58.3742			260.671	-16.9711	260.671	-7.79125	260.671	4.56687	260.671	23.5944							260.671	42.8889	260.671	34.6044	260.671	16.6042	260.671
	254.631	46.1612	218.389	-117.882					250.788	49.5142		227.495	9.97517	250.788	32.3117			259.463	-106.415	259.463	23.4797		259.463	59.5778	260.671	23.6458			259.463	-12.9672	259.463	-2.08281	259.463	43.8851	259.463	26.6678							259.463	42.6767	259.463	66.8045	259.463	28.3333	259.463
	253.423	19.452	217.181	-105.166					249.562	51.3644		226.269	26.6663	249.562	38.2812			258.255	14.3462	258.255	0.6462		258.255	81.4296	259.463	35.2195			258.255	-8.89962	258.255	-2.60453	258.255	6.62141	258.255	3.31949							258.255	48.8075	258.255	37.6021	258.255	5.75044	258.255
	252.215	0.56795	215.973	-18.7119					248.336	17.8105		225.043	-31.8088	248.336	8.02557			257.047	84.9876	257.046	27.1961		257.047	131.87	258.255	0.9693			257.046	18.624	257.046	10.4776	257.046	-0.05956	257.046	14.2573							257.046	25.2426	257.046	20.1303	257.046	44.2929	257.046
	251.007	54.3284	214.765	-24.6643					247.11	13.3933		223.817	-60.0125	247.11	21.9999			255.839	79.0667	255.838	23.4777		255.839	84.3213	257.046	40.7942			255.838	18.1823	255.838	12.3211	255.838	23.1973	255.838	-5.24538							255.838	34.5132	255.838	51.6281	255.838	1.71099	255.838
	249.798	45.9527	213.557	-92.4509					245.884	42.8664		222.592	45.3301	245.884	29.7501			254.631	19.291	254.63	45.7579		254.631	172.171	255.838	35.2165			254.63	-46.325	254.63	-2.55271	254.63	-16.2478	254.63	2.89922							254.63	40.9838	254.63	4.16554	254.63	66.4138	254.63
	248.59	45.8571	212.349	-108.129					244.658	46.7527		221.366	-31.6312	244.658	16.4583			253.423	43.1842	253.422	7.18603		253.423	70.0274	254.63	68.6368			253.422	24.1815	253.422	10.1463	253.422	-20.035	253.422	15.0887							253.422	29.3877	253.422	-6.21311	253.422	63.8875	253.422
	247.382	11.4039	211.141	-121.297					243.432	29.6271		220.14	-31.6504	243.432	20.0925			252.215	82.4118	252.214	29.0346		252.215	57.8554	253.422	10.779			252.214	-31.4928	252.214	9.44664	252.214	-16.6637	252.214	1.15098							252.214	47.6597	252.214	63.8503	252.214	38.4332	252.214
	246.174	89.643	209.932	-134.087					242.206	28.9521		218.914	-28.823	242.206	25.4566			251.007	9.3805	251.006	27.224		251.007	56.8892	252.214	43.5519			251.006	-18.409	251.006	28.0061	251.006	-19.4457	251.006	-4.63069							251.006	44.9458	251.006	42.5898	251.006	39.7723	251.006
	244.966	54.2772	208.724	-113.616					240.98	15.8169		217.688	5.46962	240.98	47.8901			249.798	-33.8842	249.798	27.6009		249.798	81.906	251.006	40.836			249.798	28.1723	249.798	-21.8102	249.798	-3.01354	249.798	-9.79618							249.798	17.5219	249.798	58.6877	249.798	30.6591	249.798
	243.758	-14.9034	207.516	-82.6625					239.754	8.05003		216.462	-19.316	239.754	46.1624			248.59	93.3793	248.59	50.8422		248.59	81.1137	249.798	41.4014			248.59	-3.17412	248.59	5.55835	248.59	8.28658	248.59	-4.00895							248.59	11.7848	248.59	29.4047	248.59	38.7561	248.59
	242.55	-29.0521	206.308	-17.3663					238.529	-1.33388		215.236	-16.1767	238.529	4.52988			247.382	42.28	247.382	31.0006		247.382	131.7	248.59	76.2633			247.382	-0.70733	247.382	28.8938	247.382	-3.5328	247.382	15.9474							247.382	35.4553	247.382	47.7446	247.382	21.727	247.382
	241.342	23.4521	205.1	-91.4184					237.303	18.4329		214.01	-18.5925	237.303	19.1371			246.174	98.8954	246.174	31.5517		246.174	104.499	247.382	46.5009			246.174	-3.44427	246.174	7.51972	246.174	-16.0726	246.174	10.3464							246.174	27.0214	246.174	57.3352	246.174	32.0244	246.174
	240.134	74.3878	201.476	9.02163					236.077	27.6782		212.784	-65.0187	236.077	18.9013			244.966	54.5958	244.966	38.8886		244.966	62.8361	246.174	47.3276			244.966	-9.25482	244.966	9.76786	244.966	-14.7496	244.966	-10.4635							244.966	26.6596	244.966	53.8517	244.966	55.962	244.966
	238.926	48.1611	200.268	-14.6911					234.851	-12.132		211.558	-50.928	234.851	43.4869			243.758	45.2512	243.758	43.2516		243.758	112.652	244.966	58.3329			243.758	-15.1751	243.758	-2.71987	243.758	-34.3285	243.758	-10.705							243.758	34.7354	243.758	56.7098	243.758	37.5379	243.758
	237.718	37.9297							233.625	0.49623		210.332	-15.4678	233.625	14.4075			242.55	56.7768	242.55	43.2059		242.55	124.334	243.758	64.8774			242.55	-12.7935	242.55	-2.86849	242.55	-4.27676	242.55	9.89527							242.55	38.0666	242.55	62.7561	242.55	37.2643	242.55
	236.51	72.7075							232.399	-8.12419		209.106	5.07335	232.399	22.5365			241.342	62.2257	241.342	21.6297		241.342	131.037	242.55	64.8089			241.342	3.70771	241.342	14.728	241.342	6.26773	241.342	6.28999							241.342	25.2645	241.342	32.418	241.342	43.5811	241.342
	235.302	25.1826							231.173	4.09585		207.881	42.4747	231.173	-15.0602			240.134	44.2161	240.134	20.2629		240.134	140.413	241.342	32.4445			240.134	-5.87811	240.134	15.0573	240.134	-19.7884	240.134	1.08837							240.134	8.47827	240.134	39.1919	240.134	29.8486	240.134
	234.094	3.95688							229.947	7.69011		206.655	45.3394	229.947	7.20622			238.926	8.02022	238.926	41.0789		238.926	146.991	240.134	30.3943			238.926	-25.7792	238.926	17.9712	238.926	1.40954	238.926	5.06684							238.926	14.9881	238.926	83.9069	238.926	19.2649	238.926
	232.886	3.23683							228.721	16.0892		205.429	5.06515	228.721	-10.5529			237.718	25.2749	237.718	33.0562		237.718	163.018	238.926	61.6183			237.718	-5.46429	237.718	11.928	237.718	16.8899	237.718	3.62441							237.718	34.383	237.718	65.2118	237.718	15.0269	237.718
	231.678	39.767							227.495	-20.5243		204.203	-19.1097	227.495	15.7725			236.51	70.4017	236.51	16.5027		236.51	181.458	237.718	49.5843			236.51	-6.03593	236.51	-18.6596	236.51	-7.92958	236.51	3.58331							236.51	43.0076	236.51	30.8799	236.51	20.4792	236.51
	230.47	22.5686							226.269	15.763		202.977	5.51457	226.269	30.9392			235.302	64.3049	235.302	25.3663		235.302	174.437	236.51	24.754			235.302	-39.5269	235.302	-9.94833	235.302	6.9686	235.302	-2.46712							235.302	41.9222	235.302	37.2472	235.302	30.488	235.302
	229.261	11.6861							225.043	25.442		201.751	-27.707	225.043	19.611			234.094	49.793	234.094	36.5615		234.094	73.6088	235.302	38.0495			234.094	-8.72268	234.094	20.7868	234.094	11.1565	234.094	-3.28225							234.094	41.9133	234.094	23.4496	234.094	23.6761	234.094
	228.053	-29.813							223.817	-5.69897		200.525	-17.6059	223.817	-5.33753			232.886	70.6533	232.885	42.2077		232.886	92.6988	234.094	54.8421			232.885	-2.06178	232.885	12.9638	232.885	-15.6607	232.885	3.67749							232.885	54.7708	232.885	26.4182	232.885	28.8163	232.885
	226.845	-0.78844							222.592	-4.56594				222.592	1.63557			231.678	-6.1592	231.677	41.2318		231.678	108.316	232.885	63.3115			231.677	-2.44666	231.677	-5.44426	231.677	3.49564	231.677	4.76835							231.677	33.6573	231.677	17.6844	231.677	11.9728	231.677
	225.637	45.9191							221.366	23.4386				221.366	28.6801			230.47	66.0703	230.469	39.1838		230.47	149.378	231.677	61.8477			230.469	-5.47607	230.469	18.0254	230.469	-7.83391	230.469	1.85261							230.469	41.7237	230.469	46.4792	230.469	37.1967	230.469
	224.429	43.8135							220.14	23.3757				220.14	32.5543			229.261	62.2642	229.261	32.7984		229.261	124.25	230.469	58.7757			229.261	-37.2784	229.261	16.3744	229.261	-30.2945	229.261	17.1873							229.261	27.6384	229.261	36.1078	229.261	3.82789	229.261
	223.221	40.8605							218.914	2.60372				218.914	29.128			228.053	-108.196	228.053	10.2173		228.053	1.42836e-10	229.261	49.1976			228.053	-60.679	228.053	-8.71082	228.053	-49.2456	228.053	-4.59182							228.053	6.47925	228.053	5.04124	228.053	6.39414	228.053
	222.013	20.0721							217.688	2.77049				217.688	16.0406			226.845	74.6874	226.845	37.5627		226.845	94.7046	228.053	15.326			226.845	18.5846	226.845	0.59325	226.845	6.32793	226.845	19.6424							226.845	22.7104	226.845	11.0211	226.845	29.9438	226.845
	220.805	-5.30637							216.462	10.9117				216.462	13.5784			225.637	-21.2463	225.637	45.3876		225.637	97.3738	226.845	56.3441			225.637	3.04792	225.637	34.9852	225.637	20.0743	225.637	11.3541							225.637	14.7763	225.637	42.0882	225.637	28.7691	225.637
	219.597	1.48708							215.236	-2.1493				215.236	11.0632			224.429	19.946	224.429	27.8528		224.429	109.215	225.637	68.0814			224.429	9.11275	224.429	36.5003	224.429	39.4525	224.429	12.4646							224.429	40.6515	224.429	66.5742	224.429	7.21317	224.429
	218.389	-28.5756							214.01	-45.7393				214.01	0.52293			223.221	25.9997	223.221	36.7152		223.221	117.648	224.429	41.7792			223.221	-9.49794	223.221	4.30617	223.221	-7.10397	223.221	11.5121							223.221	9.09495e-13	223.221	23.8069	223.221	12.86	223.221
	217.181	-42.6775							212.784	-51.162				212.784	-2.45085			222.013	24.3876	222.013	52.5048		222.013	84.0393	223.221	55.0727			222.013	23.7899	222.013	28.5702	222.013	-7.47565	222.013	10.201							222.013	15.1974	222.013	29.2311	222.013	-9.40007	222.013
	215.973	-32.4464							211.558	-17.2894				211.558	33.8786			220.805	68.9117	220.805	22.9553		220.805	135.112	222.013	78.7572			220.805	41.9091	220.805	45.5546	220.805	-2.60473	220.805	5.44268							220.805	12.0362	220.805	38.7386	220.805	24.5041	220.805
	214.765	6.99743							210.332	-28.3013				210.332	56.3095			219.597	6.27345	219.597	37.4744		219.597	131.294	220.805	34.4329			219.597	53.7106	219.597	30.8992	219.597	-9.38756	219.597	5.28537							219.597	33.8129	219.597	48.5569	219.597	46.0046	219.597
	213.557	3.40245							209.106	-53.0108				209.106	25.8509			218.389	-26.0898	218.389	45.2655		218.389	59.4032	219.597	56.2118			218.389	56.3222	218.389	20.3644	218.389	13.1984	218.389	6.12344							218.389	43.7701	218.389	29.1609	218.389	53.506	218.389
	212.349	-61.4604							207.881	-32.168				207.881	1.23423			217.181	-2.23565	217.181	56.472		217.181	84.0393	218.389	67.8983			217.181	52.7131	217.181	19.0182	217.181	13.214	217.181	3.604							217.181	17.713	217.181	24.8796	217.181	25.3939	217.181
	211.141	-90.9193							206.655	-20.025				206.655	-5.95952			215.973	-17.3182	215.973	34.2773		215.973	88.1247	217.181	84.708			215.973	23.8505	215.973	18.679	215.973	2.05337	215.973	1.08457							215.973	19.9926	215.973	17.8859	215.973	14.1669	215.973
	209.932	-86.1861							205.429	-12.4588				205.429	25.5445			214.765	42.904	214.765	26.1948		214.765	121.187	215.973	51.4161			214.765	12.6557	214.765	22.3409	214.765	-25.0985	214.765	-13.0165							214.765	24.9354	214.765	34.2851	214.765	28.7745	214.765
	208.724	-89.6633							204.203	35.3886				204.203	34.5097			213.557	2.766	213.557	26.3071		213.557	110.804	214.765	39.2922			213.557	30.0518	213.557	9.13257	213.557	-9.50675	213.557	10.6355							213.557	29.2183	213.557	37.3173	213.557	32.3552	213.557
	207.516	-62.1148							202.977	-3.48555				202.977	60.2017			212.349	-3.95917	212.349	34.1149		212.349	69.5259	213.557	39.4607			212.349	31.8486	212.349	8.41405	212.349	-5.61852	212.349	-2.26731							212.349	25.6021	212.349	39.8683	212.349	24.8839	212.349
	206.308	-34.5895							201.751	-11.4011				201.751	41.9152			211.141	52.6498	211.141	35.9646		211.141	84.027	212.349	51.1724			211.141	22.942	211.141	19.9083	211.141	-20.5063	211.141	-0.41708							211.141	9.32384	211.141	38.0611	211.141	25.5964	211.141
	205.1	4.64646							200.525	2.43197				200.525	40.5685			209.932	-4.51551	209.933	37.2469		209.932	142.861	211.141	53.9469			209.933	18.1083	209.933	3.12197	209.933	-10.6702	209.933	-6.07701							209.933	18.1594	209.933	17.7115	209.933	18.0031	209.933
	203.892	-94.861																208.724	-73.8925	208.725	56.6064		208.724	199.043	209.933	55.8704			208.725	3.32929	208.725	0.4028	208.725	-14.8442	208.725	-7.30146							208.725	50.9695	208.725	37.0735	208.725	1.28756	208.725
	202.684	7.42656																207.516	-72.0179	207.516	50.2286		207.516	201.545	208.724	84.9096			207.516	1.64996	207.516	30.0009	207.516	-17.7368	207.516	-4.34354							207.516	53.2889	207.516	58.1033	207.516	14.8671	207.516
	201.476	42.5198																206.308	45.4606	206.308	55.7646		206.308	194.485	207.516	75.3429			206.308	2.03742	206.308	15.4653	206.308	-29.3783	206.308	-1.31925							206.308	36.4025	206.308	23.8984	206.308	39.4934	206.308
	200.268	48.1653																205.1	44.8538	205.1	59.017		205.1	197.623	206.308	83.6469			205.1	-21.9265	205.1	0.32456	205.1	-43.9617	205.1	-5.32065							205.1	61.2658	205.1	34.1031	205.1	34.8534	205.1
																		203.892	-24.1851	203.892	45.6478		203.892	223.709	205.1	88.5255			203.892	3.10835	203.892	-7.23537	203.892	-44.7319	203.892	-0.51423							203.892	28.6358	203.892	50.5165	203.892	30.6214	203.892
																		202.684	14.4108	202.684	54.5492		202.684	227.559	203.892	68.4717			202.684	-8.16203	202.684	-48.1375	202.684	-18.6949	202.684	-18.9387							202.684	50.6921	202.684	58.6343	202.684	60.0736	202.684
																		201.476	38.3886	201.476	39.4677		201.476	203.428	202.684	81.8238			201.476	-15.6386	201.476	-16.602	201.476	-4.98148	201.476	4.10061							201.476	21.097	201.476	46.5973	201.476	70.8934	201.476
																		200.268	-48.2925	200.268	36.2581		200.268	271.496	201.476	59.2015			200.268	-26.0742	200.268	18.2426	200.268	-18.353	200.268	-1.42388							200.268	39.2548	200.268	23.5452	200.268	27.7589	200.268
[truncated: 3 more columns]

## Sheet: Figure 6
Figure 6a						Figure 6b				Figure 6c								Figure 6d
	温度	Trend [CO2: 44]	Trend [CO: 28]			温度	Trend [CO2: 44]	Trend [CO: 28]			3197.87	-0.00275	3197.87	-0.0053	3197.87	-0.00346			3197.87	0.0092	3197.87	0.01372	3197.87	0.01372
	67.7	2.21e-07	6.56e-08			61.3	1.61e-06	1.18e-07			3195.95	-0.00264	3195.95	-0.00557	3195.95	-0.00337			3195.95	0.00891	3195.95	0.01363	3195.95	0.0138
	68.5	2.21e-07	6.56e-08			61.4	1.6e-06	1.17e-07			3194.02	-0.00234	3194.02	-0.00581	3194.02	-0.00361			3194.02	0.00888	3194.02	0.01344	3194.02	0.01377
	69.4	2.19e-07	6.52e-08			61.4	1.61e-06	1.17e-07			3192.09	-0.00193	3192.09	-0.0059	3192.09	-0.00389			3192.09	0.00922	3192.09	0.01331	3192.09	0.01364
	70.3	2.18e-07	6.5e-08			61.4	1.6e-06	1.17e-07			3190.16	-0.00159	3190.16	-0.0058	3190.16	-0.00371			3190.16	0.00953	3190.16	0.01321	3190.16	0.01351
	71.1	2.19e-07	6.49e-08			61.4	1.61e-06	1.18e-07			3188.23	-0.00206	3188.23	-0.00565	3188.23	-0.00329			3188.23	0.00928	3188.23	0.013	3188.23	0.01321
	71.9	2.19e-07	6.52e-08			61.4	1.6e-06	1.17e-07			3186.3	-0.0031	3186.3	-0.00548	3186.3	-0.00309			3186.3	0.00887	3186.3	0.01296	3186.3	0.01308
	72.8	2.21e-07	6.55e-08			61.4	1.62e-06	1.17e-07			3184.37	-0.00375	3184.37	-0.0054	3184.37	-0.00323			3184.37	0.00882	3184.37	0.01331	3184.37	0.01342
	73.6	2.21e-07	6.55e-08			61.6	1.62e-06	1.18e-07			3182.44	-0.00352	3182.44	-0.0053	3182.44	-0.00323			3182.44	0.00899	3182.44	0.01371	3182.44	0.01379
	74.5	2.19e-07	6.5e-08			61.7	1.61e-06	1.18e-07			3180.52	-0.00249	3180.52	-0.0047	3180.52	-0.00262			3180.52	0.00923	3180.52	0.01388	3180.52	0.01386
	75.3	2.19e-07	6.5e-08			61.9	1.61e-06	1.17e-07			3178.59	-0.00133	3178.59	-0.00382	3178.59	-0.00194			3178.59	0.00937	3178.59	0.01381	3178.59	0.01374
	76.1	2.19e-07	6.49e-08			62.2	1.61e-06	1.17e-07			3176.66	-0.00073	3176.66	-0.00348	3176.66	-0.00194			3176.66	0.00919	3176.66	0.01373	3176.66	0.01355
	76.8	2.2e-07	6.53e-08			62.5	1.61e-06	1.17e-07			3174.73	-0.00076	3174.73	-0.00398	3174.73	-0.00237			3174.73	0.00907	3174.73	0.01391	3174.73	0.01349
	77.7	2.22e-07	6.55e-08			63	1.62e-06	1.18e-07			3172.8	-0.00092	3172.8	-0.00474	3172.8	-0.00248			3172.8	0.00931	3172.8	0.01417	3172.8	0.01356
	78.4	2.22e-07	6.56e-08			63.4	1.62e-06	1.18e-07			3170.87	-0.00092	3170.87	-0.00494	3170.87	-0.00226			3170.87	0.00942	3170.87	0.01399	3170.87	0.01339
	79.1	2.2e-07	6.52e-08			63.8	1.62e-06	1.18e-07			3168.94	-0.00101	3168.94	-0.00472	3168.94	-0.00221			3168.94	0.00905	3168.94	0.01339	3168.94	0.0129
	79.9	2.2e-07	6.5e-08			64.6	1.61e-06	1.17e-07			3167.01	-0.0013	3167.01	-0.00449	3167.01	-0.0024			3167.01	0.00869	3167.01	0.01313	3167.01	0.01264
	80.7	2.2e-07	6.52e-08			65.2	1.61e-06	1.17e-07			3165.09	-0.00188	3165.09	-0.00447	3165.09	-0.00286			3165.09	0.00879	3165.09	0.01348	3165.09	0.0129
	81.4	2.21e-07	6.54e-08			66	1.62e-06	1.17e-07			3163.16	-0.00264	3163.16	-0.00483	3163.16	-0.00359			3163.16	0.00916	3163.16	0.01379	3163.16	0.01334
	82.2	2.23e-07	6.56e-08			66.8	1.61e-06	1.17e-07			3161.23	-0.00292	3161.23	-0.00505	3161.23	-0.00402			3161.23	0.0094	3161.23	0.01374	3161.23	0.01355
	83	2.22e-07	6.55e-08			67.6	1.62e-06	1.18e-07			3159.3	-0.0026	3159.3	-0.0047	3159.3	-0.0038			3159.3	0.00925	3159.3	0.01354	3159.3	0.01346
	83.8	2.21e-07	6.53e-08			68.3	1.62e-06	1.18e-07			3157.37	-0.00224	3157.37	-0.00428	3157.37	-0.00328			3157.37	0.00896	3157.37	0.01348	3157.37	0.01332
	84.6	2.2e-07	6.5e-08			69.1	1.62e-06	1.17e-07			3155.44	-0.00208	3155.44	-0.00439	3155.44	-0.00293			3155.44	0.00881	3155.44	0.01362	3155.44	0.01333
	85.3	2.2e-07	6.49e-08			70	1.61e-06	1.17e-07			3153.51	-0.00223	3153.51	-0.00514	3153.51	-0.00296			3153.51	0.00869	3153.51	0.01355	3153.51	0.01325
	86.3	2.21e-07	6.52e-08			70.6	1.61e-06	1.17e-07			3151.58	-0.0025	3151.58	-0.0059	3151.58	-0.00323			3151.58	0.00864	3151.58	0.01309	3151.58	0.01302
	87	2.23e-07	6.53e-08			71.4	1.62e-06	1.18e-07			3149.66	-0.00237	3149.66	-0.00587	3149.66	-0.0032			3149.66	0.00869	3149.66	0.01271	3149.66	0.01291
	87.9	2.23e-07	6.56e-08			72.2	1.62e-06	1.18e-07			3147.73	-0.00182	3147.73	-0.00509	3147.73	-0.00268			3147.73	0.00864	3147.73	0.01265	3147.73	0.01289
	88.9	2.22e-07	6.53e-08			72.9	1.62e-06	1.18e-07			3145.8	-0.00137	3145.8	-0.00445	3145.8	-0.00234			3145.8	0.00843	3145.8	0.01266	3145.8	0.01278
	89.7	2.21e-07	6.47e-08			73.6	1.61e-06	1.17e-07			3143.87	-0.00145	3143.87	-0.00454	3143.87	-0.00255			3143.87	0.0082	3143.87	0.01258	3143.87	0.01273
	90.6	2.21e-07	6.51e-08			74.2	1.61e-06	1.17e-07			3141.94	-0.00202	3141.94	-0.00499	3141.94	-0.00292			3141.94	0.00826	3141.94	0.01263	3141.94	0.01291
	91.4	2.23e-07	6.52e-08			74.9	1.61e-06	1.17e-07			3140.01	-0.00237	3140.01	-0.00519	3140.01	-0.00311			3140.01	0.00867	3140.01	0.01284	3140.01	0.0131
	92.3	2.24e-07	6.56e-08			75.5	1.62e-06	1.18e-07			3138.08	-0.00201	3138.08	-0.00527	3138.08	-0.00311			3138.08	0.009	3138.08	0.01297	3138.08	0.01298
	93.2	2.24e-07	6.55e-08			76.1	1.63e-06	1.18e-07			3136.15	-0.00189	3136.15	-0.00557	3136.15	-0.00292			3136.15	0.0089	3136.15	0.01288	3136.15	0.01275
	94	2.22e-07	6.53e-08			76.6	1.62e-06	1.18e-07			3134.23	-0.00255	3134.23	-0.00573	3134.23	-0.0027			3134.23	0.00859	3134.23	0.01271	3134.23	0.01277
	94.9	2.21e-07	6.5e-08			77.3	1.61e-06	1.18e-07			3132.3	-0.00315	3132.3	-0.00567	3132.3	-0.00273			3132.3	0.00853	3132.3	0.01274	3132.3	0.01297
	95.7	2.21e-07	6.5e-08			77.9	1.61e-06	1.17e-07			3130.37	-0.00317	3130.37	-0.0057	3130.37	-0.00301			3130.37	0.00881	3130.37	0.01302	3130.37	0.01305
	96.6	2.23e-07	6.53e-08			78.5	1.62e-06	1.17e-07			3128.44	-0.00293	3128.44	-0.00558	3128.44	-0.00325			3128.44	0.00907	3128.44	0.01325	3128.44	0.01295
	97.4	2.24e-07	6.56e-08			79.2	1.62e-06	1.18e-07			3126.51	-0.00286	3126.51	-0.00528	3126.51	-0.0032			3126.51	0.00905	3126.51	0.01322	3126.51	0.01283
	98.2	2.24e-07	6.54e-08			79.9	1.63e-06	1.18e-07			3124.58	-0.00289	3124.58	-0.00526	3124.58	-0.00302			3124.58	0.00892	3124.58	0.01299	3124.58	0.01276
	99.1	2.23e-07	6.53e-08			80.6	1.63e-06	1.18e-07			3122.65	-0.00254	3122.65	-0.00535	3122.65	-0.00283			3122.65	0.00876	3122.65	0.0127	3122.65	0.01258
	100	2.21e-07	6.51e-08			81.4	1.62e-06	1.17e-07			3120.72	-0.00205	3120.72	-0.00519	3120.72	-0.00255			3120.72	0.00861	3120.72	0.01258	3120.72	0.01235
	100.8	2.22e-07	6.49e-08			82.2	1.61e-06	1.17e-07			3118.8	-0.00206	3118.8	-0.00503	3118.8	-0.00255			3118.8	0.00871	3118.8	0.01267	3118.8	0.01236
	101.5	2.22e-07	6.54e-08			83	1.61e-06	1.17e-07			3116.87	-0.00225	3116.87	-0.00495	3116.87	-0.00293			3116.87	0.00888	3116.87	0.01273	3116.87	0.01258
	102.3	2.24e-07	6.54e-08			83.8	1.62e-06	1.18e-07			3114.94	-0.00199	3114.94	-0.00488	3114.94	-0.00327			3114.94	0.00887	3114.94	0.01278	3114.94	0.01267
	103.1	2.24e-07	6.55e-08			84.7	1.63e-06	1.18e-07			3113.01	-0.00168	3113.01	-0.00511	3113.01	-0.00337			3113.01	0.00881	3113.01	0.01278	3113.01	0.01244
	103.9	2.23e-07	6.53e-08			85.5	1.64e-06	1.18e-07			3111.08	-0.00183	3111.08	-0.0055	3111.08	-0.00336			3111.08	0.00887	3111.08	0.01274	3111.08	0.01219
	104.9	2.22e-07	6.49e-08			86.5	1.62e-06	1.18e-07			3109.15	-0.00224	3109.15	-0.00555	3109.15	-0.00324			3109.15	0.00896	3109.15	0.01278	3109.15	0.01223
	105.7	2.22e-07	6.5e-08			87.3	1.61e-06	1.17e-07			3107.22	-0.00262	3107.22	-0.00546	3107.22	-0.00313			3107.22	0.00883	3107.22	0.0128	3107.22	0.01236
	106.4	2.23e-07	6.51e-08			88.3	1.61e-06	1.17e-07			3105.29	-0.00286	3105.29	-0.00562	3105.29	-0.00315			3105.29	0.00862	3105.29	0.01274	3105.29	0.01235
	107.4	2.24e-07	6.56e-08			89.1	1.62e-06	1.18e-07			3103.37	-0.00292	3103.37	-0.00582	3103.37	-0.00329			3103.37	0.00858	3103.37	0.01268	3103.37	0.01229
	108	2.25e-07	6.54e-08			90	1.63e-06	1.18e-07			3101.44	-0.00283	3101.44	-0.00576	3101.44	-0.00348			3101.44	0.00862	3101.44	0.01257	3101.44	0.01214
	108.9	2.23e-07	6.53e-08			90.9	1.62e-06	1.18e-07			3099.51	-0.00272	3099.51	-0.00562	3099.51	-0.0037			3099.51	0.00862	3099.51	0.01239	3099.51	0.01185
	109.8	2.22e-07	6.49e-08			91.8	1.63e-06	1.17e-07			3097.58	-0.00279	3097.58	-0.00566	3097.58	-0.00387			3097.58	0.00861	3097.58	0.01225	3097.58	0.01174
	110.7	2.22e-07	6.5e-08			92.7	1.62e-06	1.17e-07			3095.65	-0.00268	3095.65	-0.00558	3095.65	-0.00388			3095.65	0.0086	3095.65	0.01217	3095.65	0.01191
	111.6	2.23e-07	6.51e-08			93.5	1.62e-06	1.18e-07			3093.72	-0.0021	3093.72	-0.0052	3093.72	-0.00377			3093.72	0.00852	3093.72	0.01211	3093.72	0.01199
	112.3	2.24e-07	6.54e-08			94.3	1.63e-06	1.18e-07			3091.79	-0.00169	3091.79	-0.00486	3091.79	-0.00373			3091.79	0.00846	3091.79	0.01214	3091.79	0.01181
	113.3	2.25e-07	6.53e-08			95.1	1.64e-06	1.18e-07			3089.86	-0.00195	3089.86	-0.00468	3089.86	-0.00368			3089.86	0.00848	3089.86	0.01206	3089.86	0.01169
	114.2	2.24e-07	6.52e-08			95.8	1.64e-06	1.18e-07			3087.94	-0.00243	3087.94	-0.0046	3087.94	-0.00349			3087.94	0.00854	3087.94	0.01187	3087.94	0.01177
	115	2.22e-07	6.48e-08			96.7	1.62e-06	1.17e-07			3086.01	-0.00271	3086.01	-0.00473	3086.01	-0.00339			3086.01	0.00855	3086.01	0.01187	3086.01	0.01186
	115.9	2.22e-07	6.49e-08			97.4	1.62e-06	1.17e-07			3084.08	-0.00282	3084.08	-0.00511	3084.08	-0.00361			3084.08	0.0084	3084.08	0.01189	3084.08	0.01168
	116.6	2.24e-07	6.51e-08			98.1	1.62e-06	1.17e-07			3082.15	-0.00273	3082.15	-0.00562	3082.15	-0.00399			3082.15	0.0082	3082.15	0.01169	3082.15	0.01134
	117.7	2.25e-07	6.54e-08			98.9	1.63e-06	1.18e-07			3080.22	-0.00261	3080.22	-0.00598	3080.22	-0.00428			3080.22	0.0082	3080.22	0.01163	3080.22	0.01117
	118.4	2.25e-07	6.54e-08			99.6	1.63e-06	1.18e-07			3078.29	-0.00261	3078.29	-0.00592	3078.29	-0.00427			3078.29	0.00837	3078.29	0.01186	3078.29	0.01123
	119.2	2.23e-07	6.52e-08			100.5	1.63e-06	1.18e-07			3076.36	-0.00238	3076.36	-0.00547	3076.36	-0.00381			3076.36	0.00845	3076.36	0.01195	3076.36	0.01136
	120	2.23e-07	6.48e-08			101.2	1.63e-06	1.17e-07			3074.43	-0.00194	3074.43	-0.00512	3074.43	-0.00337			3074.43	0.00839	3074.43	0.01183	3074.43	0.01143
	121.1	2.22e-07	6.48e-08			102	1.63e-06	1.17e-07			3072.51	-0.0019	3072.51	-0.00531	3072.51	-0.00348			3072.51	0.00837	3072.51	0.01182	3072.51	0.01146
	121.9	2.23e-07	6.52e-08			102.9	1.62e-06	1.18e-07			3070.58	-0.00228	3070.58	-0.0057	3070.58	-0.00382			3070.58	0.00843	3070.58	0.01196	3070.58	0.01152
	122.6	2.25e-07	6.53e-08			103.6	1.63e-06	1.18e-07			3068.65	-0.00248	3068.65	-0.0057	3068.65	-0.00378			3068.65	0.00843	3068.65	0.01203	3068.65	0.01163
	123.4	2.25e-07	6.53e-08			104.6	1.63e-06	1.18e-07			3066.72	-0.00232	3066.72	-0.00542	3066.72	-0.00348			3066.72	0.00836	3066.72	0.01196	3066.72	0.01169
	124.3	2.23e-07	6.5e-08			105.3	1.64e-06	1.18e-07			3064.79	-0.00208	3064.79	-0.00535	3064.79	-0.00337			3064.79	0.0083	3064.79	0.01182	3064.79	0.01167
	125.2	2.23e-07	6.48e-08			106.3	1.63e-06	1.18e-07			3062.86	-0.00197	3062.86	-0.0055	3062.86	-0.00345			3062.86	0.00831	3062.86	0.01169	3062.86	0.01165
	126	2.23e-07	6.5e-08			107.2	1.62e-06	1.17e-07			3060.93	-0.00213	3060.93	-0.0057	3060.93	-0.00356			3060.93	0.00842	3060.93	0.01169	3060.93	0.01166
	126.8	2.24e-07	6.5e-08			108	1.62e-06	1.18e-07			3059	-0.00235	3059	-0.00591	3059	-0.00376			3059	0.0086	3059	0.0118	3059	0.01164
	127.6	2.26e-07	6.54e-08			109	1.63e-06	1.18e-07			3057.08	-0.0022	3057.08	-0.00595	3057.08	-0.00392			3057.08	0.00862	3057.08	0.01182	3057.08	0.01162
	128.5	2.26e-07	6.55e-08			109.8	1.64e-06	1.18e-07			3055.15	-0.00187	3055.15	-0.00584	3055.15	-0.00376			3055.15	0.00846	3055.15	0.01173	3055.15	0.01164
	129.2	2.24e-07	6.52e-08			110.7	1.64e-06	1.18e-07			3053.22	-0.00177	3053.22	-0.00565	3053.22	-0.00341			3053.22	0.00834	3053.22	0.01165	3053.22	0.01166
	130.2	2.23e-07	6.49e-08			111.6	1.63e-06	1.18e-07			3051.29	-0.00188	3051.29	-0.00561	3051.29	-0.00325			3051.29	0.00833	3051.29	0.01167	3051.29	0.01158
	130.9	2.24e-07	6.49e-08			112.5	1.63e-06	1.17e-07			3049.36	-0.00215	3049.36	-0.006	3049.36	-0.00345			3049.36	0.00833	3049.36	0.01175	3049.36	0.01143
	131.8	2.24e-07	6.5e-08			113.3	1.63e-06	1.18e-07			3047.43	-0.0024	3047.43	-0.00636	3047.43	-0.0038			3047.43	0.00831	3047.43	0.01176	3047.43	0.0113
	132.6	2.26e-07	6.52e-08			114.2	1.63e-06	1.18e-07			3045.5	-0.00227	3045.5	-0.00603	3045.5	-0.00386			3045.5	0.00828	3045.5	0.01166	3045.5	0.01117
	133.5	2.26e-07	6.54e-08			115.1	1.65e-06	1.18e-07			3043.57	-0.00199	3043.57	-0.00538	3043.57	-0.00365			3043.57	0.00826	3043.57	0.01154	3043.57	0.01107
	134.3	2.24e-07	6.5e-08			115.9	1.64e-06	1.18e-07			3041.65	-0.00212	3041.65	-0.00528	3041.65	-0.00373			3041.65	0.00815	3041.65	0.01139	3041.65	0.01106
	135	2.23e-07	6.48e-08			116.7	1.63e-06	1.18e-07			3039.72	-0.00252	3039.72	-0.0057	3039.72	-0.00425			3039.72	0.00802	3039.72	0.01125	3039.72	0.01109
	136	2.24e-07	6.47e-08			117.6	1.63e-06	1.17e-07			3037.79	-0.00274	3037.79	-0.00603	3037.79	-0.00466			3037.79	0.008	3037.79	0.01122	3037.79	0.01106
	136.8	2.25e-07	6.51e-08			118.3	1.63e-06	1.18e-07			3035.86	-0.00275	3035.86	-0.00607	3035.86	-0.00463			3035.86	0.00814	3035.86	0.01132	3035.86	0.01108
	137.6	2.27e-07	6.56e-08			119.2	1.63e-06	1.18e-07			3033.93	-0.00261	3033.93	-0.0059	3033.93	-0.00429			3033.93	0.00835	3033.93	0.01152	3033.93	0.01131
	138.6	2.27e-07	6.54e-08			120	1.64e-06	1.19e-07			3032	-0.00237	3032	-0.00569	3032	-0.00401			3032	0.00848	3032	0.01175	3032	0.01158
	139.3	2.25e-07	6.51e-08			120.9	1.65e-06	1.18e-07			3030.07	-0.0021	3030.07	-0.0056	3030.07	-0.00391			3030.07	0.0085	3030.07	0.01194	3030.07	0.01175
	140.2	2.24e-07	6.47e-08			121.6	1.63e-06	1.18e-07			3028.14	-0.00177	3028.14	-0.0055	3028.14	-0.00366			3028.14	0.00854	3028.14	0.01195	3028.14	0.0118
	141.1	2.24e-07	6.49e-08			122.5	1.64e-06	1.18e-07			3026.22	-0.00157	3026.22	-0.00544	3026.22	-0.0034			3026.22	0.00863	3026.22	0.01176	3026.22	0.01172
	141.9	2.25e-07	6.5e-08			123.3	1.62e-06	1.18e-07			3024.29	-0.00181	3024.29	-0.00562	3024.29	-0.00367			3024.29	0.0086	3024.29	0.01162	3024.29	0.01158
	142.8	2.27e-07	6.53e-08			124.1	1.64e-06	1.18e-07			3022.36	-0.0023	3022.36	-0.00591	3022.36	-0.00428			3022.36	0.00845	3022.36	0.01168	3022.36	0.01155
	143.6	2.28e-07	6.55e-08			125	1.65e-06	1.19e-07			3020.43	-0.00256	3020.43	-0.00612	3020.43	-0.00451			3020.43	0.00834	3020.43	0.01188	3020.43	0.01172
	144.5	2.26e-07	6.52e-08			125.9	1.64e-06	1.19e-07			3018.5	-0.00243	3018.5	-0.00611	3018.5	-0.00425			3018.5	0.00838	3018.5	0.0121	3018.5	0.01191
	145.2	2.25e-07	6.49e-08			126.7	1.63e-06	1.18e-07			3016.57	-0.00236	3016.57	-0.00603	3016.57	-0.00407			3016.57	0.00843	3016.57	0.0122	3016.57	0.01192
	146	2.25e-07	6.5e-08			127.6	1.62e-06	1.18e-07			3014.64	-0.00254	3014.64	-0.00624	3014.64	-0.00424			3014.64	0.00833	3014.64	0.01207	3014.64	0.01181
	146.9	2.26e-07	6.52e-08			128.4	1.63e-06	1.18e-07			3012.71	-0.00269	3012.71	-0.00652	3012.71	-0.00444			3012.71	0.00817	3012.71	0.01181	3012.71	0.0118
	147.6	2.28e-07	6.53e-08			129.2	1.64e-06	1.18e-07			3010.78	-0.00257	3010.78	-0.00629	3010.78	-0.0044			3010.78	0.0082	3010.78	0.01165	3010.78	0.0118
	148.6	2.27e-07	6.53e-08			130.1	1.64e-06	1.19e-07			3008.86	-0.00218	3008.86	-0.00571	3008.86	-0.00419			3008.86	0.00839	3008.86	0.01166	3008.86	0.01168
	149.3	2.27e-07	6.52e-08			131	1.65e-06	1.19e-07			3006.93	-0.00198	3006.93	-0.00543	3006.93	-0.00397			3006.93	0.0085	3006.93	0.01175	3006.93	0.01162
	150.2	2.25e-07	6.49e-08			131.8	1.64e-06	1.18e-07			3005	-0.00222	3005	-0.0055	3005	-0.00382			3005	0.00842	3005	0.01183	3005	0.01174
	151.1	2.26e-07	6.48e-08			132.6	1.63e-06	1.17e-07			3003.07	-0.00239	3003.07	-0.00544	3003.07	-0.00366			3003.07	0.00826	3003.07	0.01189	3003.07	0.01187
	151.8	2.27e-07	6.51e-08			133.6	1.63e-06	1.18e-07			3001.14	-0.00219	3001.14	-0.00526	3001.14	-0.00343			3001.14	0.00816	3001.14	0.01198	3001.14	0.0119
	152.8	2.28e-07	6.55e-08			134.4	1.64e-06	1.18e-07			2999.21	-0.00202	2999.21	-0.00521	2999.21	-0.00335			2999.21	0.00814	2999.21	0.01215	2999.21	0.0119
	153.6	2.28e-07	6.55e-08			135.3	1.66e-06	1.18e-07			2997.28	-0.00207	2997.28	-0.00531	2997.28	-0.0035			2997.28	0.00815	2997.28	0.01233	2997.28	0.01206
	154.4	2.27e-07	6.52e-08			136.1	1.65e-06	1.19e-07			2995.35	-0.00227	2995.35	-0.00548	2995.35	-0.0038			2995.35	0.00826	2995.35	0.01257	2995.35	0.01239
	155.4	2.26e-07	6.5e-08			137	1.63e-06	1.18e-07			2993.43	-0.00242	2993.43	-0.00572	2993.43	-0.00408			2993.43	0.00844	2993.43	0.01286	2993.43	0.01272
	156.1	2.26e-07	6.49e-08			137.8	1.63e-06	1.17e-07			2991.5	-0.00243	2991.5	-0.00597	2991.5	-0.00406			2991.5	0.00851	2991.5	0.01313	2991.5	0.01291
	157	2.28e-07	6.51e-08			138.6	1.64e-06	1.18e-07			2989.57	-0.00246	2989.57	-0.00618	2989.57	-0.00386			2989.57	0.00841	2989.57	0.01333	2989.57	0.01302
	157.9	2.29e-07	6.53e-08			139.4	1.65e-06	1.18e-07			2987.64	-0.00255	2987.64	-0.00614	2987.64	-0.00376			2987.64	0.00833	2987.64	0.01346	2987.64	0.01318
	158.6	2.29e-07	6.52e-08			140.2	1.65e-06	1.19e-07			2985.71	-0.00246	2985.71	-0.00575	2985.71	-0.00361			2985.71	0.00838	2985.71	0.01354	2985.71	0.01336
	159.5	2.28e-07	6.51e-08			141.1	1.65e-06	1.19e-07			2983.78	-0.00213	2983.78	-0.00538	2983.78	-0.00342			2983.78	0.0084	2983.78	0.01365	2983.78	0.01351
	160.2	2.26e-07	6.48e-08			141.9	1.64e-06	1.18e-07			2981.85	-0.00189	2981.85	-0.00533	2981.85	-0.0035			2981.85	0.00834	2981.85	0.01391	2981.85	0.0137
	161.2	2.27e-07	6.5e-08			142.7	1.64e-06	1.18e-07			2979.92	-0.00212	2979.92	-0.0055	2979.92	-0.00382			2979.92	0.00838	2979.92	0.01434	2979.92	0.01415
	161.9	2.28e-07	6.5e-08			143.6	1.64e-06	1.18e-07			2978	-0.00253	2978	-0.00557	2978	-0.00397			2978	0.0086	2978	0.01479	2978	0.01477
	162.8	2.29e-07	6.52e-08			144.4	1.64e-06	1.18e-07			2976.07	-0.00257	2976.07	-0.00533	2976.07	-0.00384			2976.07	0.00878	2976.07	0.01519	2976.07	0.01523
	163.7	2.3e-07	6.55e-08			145.3	1.65e-06	1.19e-07			2974.14	-0.00234	2974.14	-0.00509	2974.14	-0.00376			2974.14	0.0088	2974.14	0.01564	2974.14	0.01554
	164.4	2.28e-07	6.51e-08			146	1.65e-06	1.18e-07			2972.21	-0.00228	2972.21	-0.00517	2972.21	-0.00392			2972.21	0.00876	2972.21	0.01622	2972.21	0.0159
	165.2	2.27e-07	6.49e-08			146.9	1.63e-06	1.18e-07			2970.28	-0.0024	2970.28	-0.00531	2970.28	-0.00405			2970.28	0.00876	2970.28	0.0169	2970.28	0.01642
	166	2.28e-07	6.51e-08			147.8	1.64e-06	1.18e-07			2968.35	-0.00234	2968.35	-0.00506	2968.35	-0.00385			2968.35	0.00884	2968.35	0.01758	2968.35	0.01709
	166.8	2.28e-07	6.5e-08			148.6	1.64e-06	1.18e-07			2966.42	-0.00207	2966.42	-0.00468	2966.42	-0.00352			2966.42	0.00893	2966.42	0.01833	2966.42	0.01794
	167.6	2.29e-07	6.54e-08			149.6	1.64e-06	1.18e-07			2964.49	-0.00191	2964.49	-0.0047	2964.49	-0.00325			2964.49	0.00904	2964.49	0.01922	2964.49	0.0189
	168.6	2.3e-07	6.52e-08			150.3	1.65e-06	1.19e-07			2962.57	-0.00192	2962.57	-0.00498	2962.57	-0.00297			2962.57	0.00919	2962.57	0.0201	2962.57	0.01978
	169.4	2.29e-07	6.53e-08			151.2	1.65e-06	1.19e-07			2960.64	-0.00203	2960.64	-0.00516	2960.64	-0.00288			2960.64	0.00931	2960.64	0.02087	2960.64	0.02055
	170.1	2.27e-07	6.49e-08			152.1	1.64e-06	1.18e-07			2958.71	-0.00209	2958.71	-0.00526	2958.71	-0.003			2958.71	0.0094	2958.71	0.02166	2958.71	0.02134
	171	2.28e-07	6.49e-08			152.9	1.64e-06	1.18e-07			2956.78	-0.00189	2956.78	-0.00536	2956.78	-0.00306			2956.78	0.00946	2956.78	0.02247	2956.78	0.02215
	171.8	2.29e-07	6.5e-08			153.8	1.64e-06	1.18e-07			2954.85	-0.00183	2954.85	-0.00542	2954.85	-0.00318			2954.85	0.00948	2954.85	0.02312	2954.85	0.02283
	172.6	2.31e-07	6.55e-08			154.7	1.65e-06	1.19e-07			2952.92	-0.00198	2952.92	-0.00532	2952.92	-0.00341			2952.92	0.00953	2952.92	0.02362	2952.92	0.02335
	173.5	2.31e-07	6.54e-08			155.6	1.66e-06	1.19e-07			2950.99	-0.00175	2950.99	-0.00503	2950.99	-0.00334			2950.99	0.00974	2950.99	0.02404	2950.99	0.02376
	174.5	2.3e-07	6.52e-08			156.3	1.66e-06	1.19e-07			2949.06	-0.00147	2949.06	-0.00481	2949.06	-0.00311			2949.06	0.01009	2949.06	0.02426	2949.06	0.02401
	175.3	2.28e-07	6.49e-08			157.1	1.64e-06	1.18e-07			2947.14	-0.00171	2947.14	-0.00494	2947.14	-0.00322			2947.14	0.01022	2947.14	0.02418	2947.14	0.02405
	176	2.29e-07	6.5e-08			158	1.64e-06	1.18e-07			2945.21	-0.00207	2945.21	-0.00526	2945.21	-0.00348			2945.21	0.01001	2945.21	0.02383	2945.21	0.02387
	177	2.3e-07	6.51e-08			158.8	1.64e-06	1.18e-07			2943.28	-0.00224	2943.28	-0.00555	2943.28	-0.0036			2943.28	0.00975	2943.28	0.02332	2943.28	0.02344
	177.6	2.3e-07	6.53e-08			159.6	1.66e-06	1.18e-07			2941.35	-0.00239	2941.35	-0.00581	2941.35	-0.00376			2941.35	0.00966	2941.35	0.02283	2941.35	0.02286
	178.6	2.31e-07	6.54e-08			160.4	1.66e-06	1.19e-07			2939.42	-0.00242	2939.42	-0.00592	2939.42	-0.00394			2939.42	0.00971	2939.42	0.02247	2939.42	0.02244
	179.5	2.29e-07	6.5e-08			161.3	1.65e-06	1.19e-07			2937.49	-0.00233	2937.49	-0.00591	2937.49	-0.00394			2937.49	0.00981	2937.49	0.02222	2937.49	0.02218
	180.1	2.28e-07	6.48e-08			162.1	1.65e-06	1.18e-07			2935.56	-0.00241	2935.56	-0.00584	2935.56	-0.00388			2935.56	0.00986	2935.56	0.02207	2935.56	0.02199
	181.1	2.29e-07	6.49e-08			162.7	1.65e-06	1.18e-07			2933.63	-0.00258	2933.63	-0.00556	2933.63	-0.00383			2933.63	0.00986	2933.63	0.02195	2933.63	0.02187
	181.7	2.3e-07	6.51e-08			163.7	1.66e-06	1.18e-07			2931.71	-0.00272	2931.71	-0.00532	2931.71	-0.00379			2931.71	0.00988	2931.71	0.02193	2931.71	0.02187
	182.7	2.31e-07	6.54e-08			164.4	1.64e-06	1.18e-07			2929.78	-0.00285	2929.78	-0.00536	2929.78	-0.00371			2929.78	0.00992	2929.78	0.02207	2929.78	0.02198
	183.5	2.32e-07	6.56e-08			165.3	1.65e-06	1.19e-07			2927.85	-0.0027	2927.85	-0.00536	2927.85	-0.00346			2927.85	0.0099	2927.85	0.02212	2927.85	0.0219
	184.3	2.31e-07	6.54e-08			166.1	1.66e-06	1.19e-07			2925.92	-0.00226	2925.92	-0.00512	2925.92	-0.00313			2925.92	0.00983	2925.92	0.02195	2925.92	0.02158
	185.1	2.29e-07	6.49e-08			166.9	1.64e-06	1.18e-07			2923.99	-0.00181	2923.99	-0.0048	2923.99	-0.00294			2923.99	0.00994	2923.99	0.02186	2923.99	0.02146
	185.9	2.29e-07	6.51e-08			167.8	1.65e-06	1.18e-07			2922.06	-0.00145	2922.06	-0.00443	2922.06	-0.00272			2922.06	0.0102	2922.06	0.02187	2922.06	0.02163
	186.8	2.3e-07	6.5e-08			168.6	1.64e-06	1.18e-07			2920.13	-0.00132	2920.13	-0.00418	2920.13	-0.00235			2920.13	0.01033	2920.13	0.02166	2920.13	0.02159
	187.8	2.31e-07	6.53e-08			169.5	1.65e-06	1.19e-07			2918.2	-0.00154	2918.2	-0.00434	2918.2	-0.00226			2918.2	0.01034	2918.2	0.02135	2918.2	0.02128
	188.4	2.32e-07	6.55e-08			170.3	1.66e-06	1.19e-07			2916.28	-0.00187	2916.28	-0.00469	2916.28	-0.00252			2916.28	0.01031	2916.28	0.02115	2916.28	0.02097
	189.4	2.31e-07	6.51e-08			171.2	1.66e-06	1.19e-07			2914.35	-0.00204	2914.35	-0.00481	2914.35	-0.00267			2914.35	0.01017	2914.35	0.021	2914.35	0.02071
	190.1	2.29e-07	6.49e-08			172	1.65e-06	1.18e-07			2912.42	-0.00206	2912.42	-0.00483	2912.42	-0.0025			2912.42	0.0101	2912.42	0.02078	2912.42	0.02048
	190.9	2.3e-07	6.49e-08			172.8	1.63e-06	1.18e-07			2910.49	-0.002	2910.49	-0.00485	2910.49	-0.00222			2910.49	0.01023	2910.49	0.02049	2910.49	0.02024
	191.9	2.31e-07	6.52e-08			173.7	1.65e-06	1.18e-07			2908.56	-0.00188	2908.56	-0.00457	2908.56	-0.00202			2908.56	0.0103	2908.56	0.02019	2908.56	0.01993
	192.5	2.32e-07	6.54e-08			174.5	1.65e-06	1.18e-07			2906.63	-0.00177	2906.63	-0.00414	2906.63	-0.00203			2906.63	0.01018	2906.63	0.01995	2906.63	0.01955
	193.5	2.32e-07	6.55e-08			175.4	1.66e-06	1.19e-07			2904.7	-0.00163	2904.7	-0.00386	2904.7	-0.00209			2904.7	0.01008	2904.7	0.01981	2904.7	0.01925
	194.3	2.31e-07	6.54e-08			176.2	1.66e-06	1.19e-07			2902.77	-0.00123	2902.77	-0.00359	2902.77	-0.00188			2902.77	0.01011	2902.77	0.0196	2902.77	0.01907
	195.2	2.3e-07	6.49e-08			177.1	1.66e-06	1.18e-07			2900.85	-0.00079	2900.85	-0.0033	2900.85	-0.0015			2900.85	0.01006	2900.85	0.01918	2900.85	0.01891
	196	2.3e-07	6.47e-08			177.9	1.65e-06	1.18e-07			2898.92	-0.00061	2898.92	-0.00306	2898.92	-0.00119			2898.92	0.00985	2898.92	0.0188	2898.92	0.01873
	197	2.31e-07	6.53e-08			178.7	1.64e-06	1.18e-07			2896.99	-0.00061	2896.99	-0.00286	2896.99	-0.00091			2896.99	0.00966	2896.99	0.01863	2896.99	0.01844
	197.7	2.32e-07	6.55e-08			179.6	1.65e-06	1.19e-07			2895.06	-0.00058	2895.06	-0.00283	2895.06	-0.00065			2895.06	0.00959	2895.06	0.01861	2895.06	0.01817
	198.6	2.32e-07	6.56e-08			180.4	1.66e-06	1.19e-07			2893.13	-0.00048	2893.13	-0.00281	2893.13	-0.00048			2893.13	0.00963	2893.13	0.01866	2893.13	0.01824
	199.4	2.31e-07	6.53e-08			181.3	1.66e-06	1.19e-07			2891.2	-0.00035	2891.2	-0.00258	2891.2	-0.00042			2891.2	0.00972	2891.2	0.01871	2891.2	0.01857
	200.1	2.29e-07	6.49e-08			182.1	1.66e-06	1.18e-07			2889.27	-0.00032	2889.27	-0.0024	2889.27	-0.00047			2889.27	0.00981	2889.27	0.01874	2889.27	0.01886
	201	2.3e-07	6.5e-08			182.8	1.64e-06	1.18e-07			2887.34	-0.00043	2887.34	-0.00238	2887.34	-0.00051			2887.34	0.00986	2887.34	0.0189	2887.34	0.01909
	201.7	2.31e-07	6.54e-08			183.7	1.64e-06	1.18e-07			2885.42	-0.00045	2885.42	-0.00229	2885.42	-0.00029			2885.42	0.00991	2885.42	0.01926	2885.42	0.0193
	202.6	2.32e-07	6.54e-08			184.6	1.66e-06	1.18e-07			2883.49	-0.0002	2883.49	-0.00216	2883.49	0.00014			2883.49	0.00999	2883.49	0.01974	2883.49	0.01959
	203.6	2.32e-07	6.53e-08			185.4	1.66e-06	1.19e-07			2881.56	8e-05	2881.56	-0.00204	2881.56	0.00054			2881.56	0.01	2881.56	0.02017	2881.56	0.01996
	204.3	2.3e-07	6.52e-08			186.1	1.66e-06	1.19e-07			2879.63	0.00026	2879.63	-0.00167	2879.63	0.00073			2879.63	0.00993	2879.63	0.02058	2879.63	0.02039
	205.2	2.29e-07	6.5e-08			187	1.65e-06	1.18e-07			2877.7	0.00039	2877.7	-0.00116	2877.7	0.00067			2877.7	0.00999	2877.7	0.02112	2877.7	0.02101
	205.9	2.3e-07	6.5e-08			187.8	1.64e-06	1.18e-07			2875.77	0.00029	2875.77	-0.00119	2875.77	0.00045			2875.77	0.01022	2875.77	0.02196	2875.77	0.02189
	206.8	2.31e-07	6.51e-08			188.6	1.65e-06	1.18e-07			2873.84	-8e-05	2873.84	-0.00166	2873.84	0.0003			2873.84	0.01034	2873.84	0.02309	2873.84	0.02303
	207.6	2.31e-07	6.56e-08			189.5	1.66e-06	1.19e-07			2871.91	-0.00036	2871.91	-0.00194	2871.91	0.00033			2871.91	0.01025	2871.91	0.02434	2871.91	0.02433
	208.5	2.33e-07	6.56e-08			190.2	1.66e-06	1.19e-07			2869.99	-0.00029	2869.99	-0.00194	2869.99	0.00048			2869.99	0.01016	2869.99	0.02568	2869.99	0.02571
	209.3	2.3e-07	6.52e-08			191.2	1.66e-06	1.19e-07			2868.06	-8e-05	2868.06	-0.00182	2868.06	0.00068			2868.06	0.01012	2868.06	0.02726	2868.06	0.02731
	210.1	2.29e-07	6.5e-08			192.1	1.65e-06	1.18e-07			2866.13	-5e-05	2866.13	-0.00171	2866.13	0.00082			2866.13	0.01012	2866.13	0.02927	2866.13	0.02942
	211	2.29e-07	6.48e-08			192.9	1.64e-06	1.18e-07			2864.2	-0.00014	2864.2	-0.0017	2864.2	0.00073			2864.2	0.01028	2864.2	0.03177	2864.2	0.03207
	211.8	2.3e-07	6.52e-08			193.7	1.64e-06	1.18e-07			2862.27	-3e-05	2862.27	-0.00174	2862.27	0.00036			2862.27	0.0106	2862.27	0.03468	2862.27	0.0351
	212.6	2.31e-07	6.54e-08			194.5	1.66e-06	1.19e-07			2860.34	5e-05	2860.34	-0.00184	2860.34	3e-05			2860.34	0.01086	2860.34	0.03806	2860.34	0.03853
	213.6	2.32e-07	6.55e-08			195.4	1.66e-06	1.19e-07			2858.41	-0.00029	2858.41	-0.00209	2858.41	-0.0001			2858.41	0.01109	2858.41	0.04198	2858.41	0.04243
	214.3	2.3e-07	6.52e-08			196.2	1.66e-06	1.19e-07			2856.48	-0.00079	2856.48	-0.00245	2856.48	-0.00018			2856.48	0.01143	2856.48	0.04627	2856.48	0.04664
	215.3	2.29e-07	6.48e-08			197	1.64e-06	1.18e-07			2854.56	-0.00095	2854.56	-0.00272	2854.56	-0.00022			2854.56	0.0119	2854.56	0.05069	2854.56	0.05093
	216.1	2.29e-07	6.5e-08			197.9	1.64e-06	1.18e-07			2852.63	-0.0009	2852.63	-0.00285	2852.63	-0.0002			2852.63	0.01245	2852.63	0.05494	2852.63	0.05496
	217	2.3e-07	6.51e-08			198.7	1.65e-06	1.18e-07			2850.7	-0.00087	2850.7	-0.00292	2850.7	-0.00018			2850.7	0.01296	2850.7	0.05846	2850.7	0.05831
	217.9	2.31e-07	6.52e-08			199.6	1.66e-06	1.18e-07			2848.77	-0.00089	2848.77	-0.00294	2848.77	-0.00013			2848.77	0.01343	2848.77	0.06098	2848.77	0.06082
	218.5	2.31e-07	6.53e-08			200.4	1.66e-06	1.19e-07			2846.84	-0.00109	2846.84	-0.00295	2846.84	-0.00018			2846.84	0.014	2846.84	0.06251	2846.84	0.06239
	219.4	2.3e-07	6.51e-08			201.3	1.66e-06	1.19e-07			2844.91	-0.00132	2844.91	-0.00303	2844.91	-0.00046			2844.91	0.01457	2844.91	0.06281	2844.91	0.06262
	220.4	2.28e-07	6.47e-08			202.1	1.65e-06	1.19e-07			2842.98	-0.00119	2842.98	-0.00314	2842.98	-0.00074			2842.98	0.01486	2842.98	0.06157	2842.98	0.06128
	220.9	2.29e-07	6.48e-08			203	1.65e-06	1.18e-07			2841.05	-0.00089	2841.05	-0.0033	2841.05	-0.00082			2841.05	0.01485	2841.05	0.05882	2841.05	0.05847
	222	2.29e-07	6.53e-08			203.7	1.65e-06	1.18e-07			2839.13	-0.00089	2839.13	-0.00367	2839.13	-0.00092			2839.13	0.01474	2839.13	0.0548	2839.13	0.0544
	222.7	2.31e-07	6.53e-08			204.5	1.66e-06	1.19e-07			2837.2	-0.00119	2837.2	-0.00408	2837.2	-0.00121			2837.2	0.0145	2837.2	0.04991	2837.2	0.04933
	223.6	2.31e-07	6.52e-08			205.4	1.66e-06	1.19e-07			2835.27	-0.00142	2835.27	-0.00421	2835.27	-0.00156			2835.27	0.01402	2835.27	0.0446	2835.27	0.04383
	224.4	2.3e-07	6.53e-08			206.2	1.66e-06	1.19e-07			2833.34	-0.00152	2833.34	-0.00414	2833.34	-0.00181			2833.34	0.01336	2833.34	0.03928	2833.34	0.03851
	225.3	2.28e-07	6.49e-08			207.1	1.65e-06	1.18e-07			2831.41	-0.00157	2831.41	-0.00419	2831.41	-0.00192			2831.41	0.01269	2831.41	0.03433	2831.41	0.03373
	226.1	2.28e-07	6.49e-08			207.9	1.64e-06	1.18e-07			2829.48	-0.00153	2829.48	-0.00441	2829.48	-0.00194			2829.48	0.01202	2829.48	0.03009	2829.48	0.02968
	226.7	2.29e-07	6.5e-08			208.8	1.65e-06	1.18e-07			2827.55	-0.00144	2827.55	-0.00449	2827.55	-0.0019			2827.55	0.01133	2827.55	0.02665	2827.55	0.02632
	227.6	2.3e-07	6.54e-08			209.5	1.65e-06	1.19e-07			2825.62	-0.00152	2825.62	-0.00439	2825.62	-0.00204			2825.62	0.01068	2825.62	0.02383	2825.62	0.02349
	228.4	2.3e-07	6.54e-08			210.5	1.67e-06	1.19e-07			2823.7	-0.00172	2823.7	-0.00425	2823.7	-0.00235			2823.7	0.01011	2823.7	0.02151	2823.7	0.02116
	229.4	2.29e-07	6.51e-08			211.2	1.66e-06	1.19e-07			2821.77	-0.0018	2821.77	-0.00413	2821.77	-0.00246			2821.77	0.00961	2821.77	0.01965	2821.77	0.01933
	230.2	2.27e-07	6.47e-08			212	1.66e-06	1.18e-07			2819.84	-0.00182	2819.84	-0.00415	2819.84	-0.00249			2819.84	0.00927	2819.84	0.01823	2819.84	0.01789
	231	2.28e-07	6.49e-08			213	1.64e-06	1.18e-07			2817.91	-0.00188	2817.91	-0.00434	2817.91	-0.00278			2817.91	0.00907	2817.91	0.01712	2817.91	0.01673
	231.8	2.29e-07	6.51e-08			213.8	1.66e-06	1.18e-07			2815.98	-0.00187	2815.98	-0.00457	2815.98	-0.00318			2815.98	0.00879	2815.98	0.01613	2815.98	0.01568
	232.7	2.3e-07	6.52e-08			214.4	1.66e-06	1.19e-07			2814.05	-0.00175	2814.05	-0.00469	2814.05	-0.00333			2814.05	0.00851	2814.05	0.01522	2814.05	0.01483
	233.6	2.31e-07	6.54e-08			215.4	1.66e-06	1.19e-07			2812.12	-0.00166	2812.12	-0.00459	2812.12	-0.00312			2812.12	0.00845	2812.12	0.01452	2812.12	0.01427
	234.4	2.3e-07	6.51e-08			216.2	1.66e-06	1.19e-07			2810.19	-0.00161	2810.19	-0.00438	2810.19	-0.0028			2810.19	0.00851	2810.19	0.01408	2810.19	0.01387
	235.2	2.28e-07	6.49e-08			217	1.66e-06	1.19e-07			2808.27	-0.0016	2808.27	-0.00425	2808.27	-0.00275			2808.27	0.0085	2808.27	0.01377	2808.27	0.01346
	236.1	2.27e-07	6.46e-08			218	1.65e-06	1.18e-07			2806.34	-0.00183	2806.34	-0.00426	2806.34	-0.00295			2806.34	0.00839	2806.34	0.01338	2806.34	0.013
	236.9	2.28e-07	6.52e-08			218.7	1.65e-06	1.18e-07			2804.41	-0.00223	2804.41	-0.0044	2804.41	-0.00315			2804.41	0.00828	2804.41	0.01293	2804.41	0.01257
	237.7	2.29e-07	6.52e-08			219.5	1.66e-06	1.19e-07			2802.48	-0.00237	2802.48	-0.00457	2802.48	-0.00319			2802.48	0.00821	2802.48	0.01252	2802.48	0.01222
	238.6	2.3e-07	6.56e-08			220.4	1.66e-06	1.19e-07			2800.55	-0.00222	2800.55	-0.00459	2800.55	-0.00305			2800.55	0.00823	2800.55	0.01224	2800.55	0.01194
	239.3	2.28e-07	6.49e-08			221.2	1.67e-06	1.19e-07			2798.62	-0.0022	2798.62	-0.00469	2798.62	-0.00296			2798.62	0.00824	2798.62	0.01206	2798.62	0.01171
	240.2	2.27e-07	6.48e-08			222	1.65e-06	1.19e-07			2796.69	-0.00244	2796.69	-0.00505	2796.69	-0.00307			2796.69	0.00815	2796.69	0.0119	2796.69	0.01157
	240.9	2.27e-07	6.49e-08			222.9	1.65e-06	1.18e-07			2794.76	-0.00253	2794.76	-0.00524	2794.76	-0.00305			2794.76	0.00805	2794.76	0.01172	2794.76	0.01151
	241.8	2.28e-07	6.47e-08			223.6	1.65e-06	1.19e-07			2792.84	-0.00235	2792.84	-0.00503	2792.84	-0.00283			2792.84	0.008	2792.84	0.01147	2792.84	0.01143
	242.6	2.29e-07	6.52e-08			224.5	1.65e-06	1.19e-07			2790.91	-0.00216	2790.91	-0.00496	2790.91	-0.00278			2790.91	0.00794	2790.91	0.01126	2790.91	0.01128
	243.4	2.3e-07	6.54e-08			225.3	1.67e-06	1.2e-07			2788.98	-0.00213	2788.98	-0.00513	2788.98	-0.00299			2788.98	0.00796	2788.98	0.01125	2788.98	0.01115
	244.2	2.29e-07	6.52e-08			226.1	1.67e-06	1.2e-07			2787.05	-0.00215	2787.05	-0.00509	2787.05	-0.00325			2787.05	0.00802	2787.05	0.01135	2787.05	0.0111
	245.1	2.27e-07	6.49e-08			227	1.65e-06	1.19e-07			2785.12	-0.0021	2785.12	-0.00487	2785.12	-0.00335			2785.12	0.008	2785.12	0.01132	2785.12	0.01097
	246	2.27e-07	6.48e-08			227.9	1.64e-06	1.19e-07			2783.19	-0.00195	2783.19	-0.00489	2783.19	-0.00329			2783.19	0.00793	2783.19	0.01114	2783.19	0.01081
	246.7	2.28e-07	6.49e-08			228.6	1.66e-06	1.19e-07			2781.26	-0.00181	2781.26	-0.00514	2781.26	-0.00312			2781.26	0.00792	2781.26	0.01091	2781.26	0.01072
	247.6	2.29e-07	6.53e-08			229.5	1.65e-06	1.2e-07			2779.33	-0.00174	2779.33	-0.00523	2779.33	-0.00294			2779.33	0.0079	2779.33	0.01067	2779.33	0.01067
	248.4	2.29e-07	6.53e-08			230.4	1.67e-06	1.2e-07			2777.41	-0.00171	2777.41	-0.00515	2777.41	-0.00282			2777.41	0.00781	2777.41	0.01046	2777.41	0.01059
	249.3	2.28e-07	6.53e-08			231.3	1.67e-06	1.2e-07			2775.48	-0.00176	2775.48	-0.00519	2775.48	-0.0028			2775.48	0.00768	2775.48	0.01036	2775.48	0.01045
	250.1	2.26e-07	6.47e-08			232	1.65e-06	1.2e-07			2773.55	-0.00185	2773.55	-0.00526	2773.55	-0.00292			2773.55	0.00762	2773.55	0.01041	2773.55	0.01032
	251	2.26e-07	6.48e-08			232.8	1.66e-06	1.19e-07			2771.62	-0.00186	2771.62	-0.00514	2771.62	-0.00306			2771.62	0.00763	2771.62	0.01057	2771.62	0.01026
	251.7	2.27e-07	6.52e-08			233.6	1.65e-06	1.2e-07			2769.69	-0.00182	2769.69	-0.00494	2769.69	-0.00314			2769.69	0.00762	2769.69	0.01064	2769.69	0.01025
	252.5	2.28e-07	6.53e-08			234.5	1.67e-06	1.2e-07			2767.76	-0.00177	2767.76	-0.00478	2767.76	-0.00311			2767.76	0.00762	2767.76	0.01055	2767.76	0.01025
	253.5	2.28e-07	6.53e-08			235.3	1.67e-06	1.21e-07			2765.83	-0.00175	2765.83	-0.00472	2765.83	-0.00305			2765.83	0.00771	2765.83	0.01046	2765.83	0.01024
	254.3	2.27e-07	6.51e-08			236.1	1.67e-06	1.21e-07			2763.9	-0.00189	2763.9	-0.00488	2763.9	-0.00308			2763.9	0.0078	2763.9	0.01045	2763.9	0.01026
	255.2	2.26e-07	6.48e-08			237	1.66e-06	1.21e-07			2761.98	-0.00213	2761.98	-0.0053	2761.98	-0.00332			2761.98	0.00778	2761.98	0.01046	2761.98	0.01029
	256.1	2.26e-07	6.48e-08			237.8	1.65e-06	1.2e-07			2760.05	-0.00239	2760.05	-0.00564	2760.05	-0.00363			2760.05	0.0077	2760.05	0.01046	2760.05	0.01028
	256.9	2.27e-07	6.5e-08			238.8	1.65e-06	1.2e-07			2758.12	-0.00245	2758.12	-0.00556	2758.12	-0.00366			2758.12	0.00762	2758.12	0.01037	2758.12	0.01015
	257.6	2.28e-07	6.55e-08			239.4	1.66e-06	1.21e-07			2756.19	-0.00224	2756.19	-0.00534	2756.19	-0.00324			2756.19	0.00756	2756.19	0.01022	2756.19	0.00992
	258.6	2.29e-07	6.53e-08			240.4	1.67e-06	1.21e-07			2754.26	-0.00206	2754.26	-0.00522	2754.26	-0.00276			2754.26	0.00751	2754.26	0.01016	2754.26	0.00979
	259.5	2.27e-07	6.51e-08			241.3	1.67e-06	1.22e-07			2752.33	-0.002	2752.33	-0.00515	2752.33	-0.00263			2752.33	0.00746	2752.33	0.01021	2752.33	0.00981
	260.2	2.25e-07	6.47e-08			241.9	1.66e-06	1.21e-07			2750.4	-0.00195	2750.4	-0.00523	2750.4	-0.0029			2750.4	0.00744	2750.4	0.01031	2750.4	0.00987
	261	2.25e-07	6.49e-08			242.8	1.65e-06	1.21e-07			2748.47	-0.00204	2748.47	-0.00546	2748.47	-0.00324			2748.47	0.00752	2748.47	0.01047	2748.47	0.00995
	261.7	2.26e-07	6.5e-08			243.7	1.66e-06	1.21e-07			2746.55	-0.00215	2746.55	-0.00553	2746.55	-0.00343			2746.55	0.00761	2746.55	0.01055	2746.55	0.01004
	262.7	2.27e-07	6.51e-08			244.5	1.66e-06	1.22e-07			2744.62	-0.00209	2744.62	-0.0053	2744.62	-0.00354			2744.62	0.00763	2744.62	0.01045	2744.62	0.01007
	263.4	2.28e-07	6.52e-08			245.4	1.66e-06	1.22e-07			2742.69	-0.00199	2742.69	-0.00512	2742.69	-0.00351			2742.69	0.00765	2742.69	0.01035	2742.69	0.0101
	264.2	2.27e-07	6.48e-08			246	1.67e-06	1.22e-07			2740.76	-0.00192	2740.76	-0.00508	2740.76	-0.00333			2740.76	0.00775	2740.76	0.01041	2740.76	0.01018
	265.1	2.25e-07	6.49e-08			247	1.65e-06	1.22e-07			2738.83	-0.00194	2738.83	-0.00499	2738.83	-0.00319			2738.83	0.00785	2738.83	0.01058	2738.83	0.01027
	265.9	2.25e-07	6.48e-08			247.8	1.65e-06	1.22e-07			2736.9	-0.00221	2736.9	-0.00499	2736.9	-0.00319			2736.9	0.00795	2736.9	0.01075	2736.9	0.01033
	266.8	2.26e-07	6.49e-08			248.6	1.66e-06	1.22e-07			2734.97	-0.00243	2734.97	-0.00517	2734.97	-0.00327			2734.97	0.00795	2734.97	0.01082	2734.97	0.01039
	267.5	2.28e-07	6.53e-08			249.5	1.66e-06	1.23e-07			2733.04	-0.00233	2733.04	-0.00528	2733.04	-0.00339			2733.04	0.00775	2733.04	0.01076	2733.04	0.01038
	268.5	2.28e-07	6.53e-08			250.3	1.66e-06	1.23e-07			2731.12	-0.00216	2731.12	-0.0053	2731.12	-0.0035			2731.12	0.00753	2731.12	0.01075	2731.12	0.01037
	269.4	2.27e-07	6.52e-08			251.2	1.67e-06	1.24e-07			2729.19	-0.00198	2729.19	-0.00525	2729.19	-0.00344			2729.19	0.00747	2729.19	0.01082	2729.19	0.01046
	270.2	2.25e-07	6.48e-08			252	1.66e-06	1.24e-07			2727.26	-0.00163	2727.26	-0.00498	2727.26	-0.00316			2727.26	0.00753	2727.26	0.01089	2727.26	0.01062
	271.1	2.25e-07	6.45e-08			252.7	1.65e-06	1.23e-07			2725.33	-0.00135	2725.33	-0.0047	2725.33	-0.00287			2725.33	0.00761	2725.33	0.01096	2725.33	0.01075
	271.8	2.26e-07	6.48e-08			253.6	1.66e-06	1.23e-07			2723.4	-0.00146	2723.4	-0.00472	2723.4	-0.0028			2723.4	0.00772	2723.4	0.01108	2723.4	0.01089
	272.7	2.27e-07	6.51e-08			254.4	1.66e-06	1.24e-07			2721.47	-0.00175	2721.47	-0.00493	2721.47	-0.00283			2721.47	0.00777	2721.47	0.01129	2721.47	0.01109
	273.4	2.27e-07	6.53e-08			255.4	1.67e-06	1.25e-07			2719.54	-0.00194	2719.54	-0.00512	2719.54	-0.00295			2719.54	0.00773	2719.54	0.01154	2719.54	0.0113
	274.5	2.26e-07	6.5e-08			256.1	1.67e-06	1.25e-07			2717.61	-0.00216	2717.61	-0.00531	2717.61	-0.00327			2717.61	0.00768	2717.61	0.0118	2717.61	0.01149
	275.3	2.25e-07	6.48e-08			257.1	1.66e-06	1.25e-07			2715.69	-0.00242	2715.69	-0.00544	2715.69	-0.00361			2715.69	0.00771	2715.69	0.01199	2715.69	0.0116
	276	2.24e-07	6.48e-08			257.9	1.64e-06	1.25e-07			2713.76	-0.00257	2713.76	-0.00548	2713.76	-0.00364			2713.76	0.00768	2713.76	0.01198	2713.76	0.01161
	277	2.25e-07	6.52e-08			258.7	1.66e-06	1.25e-07			2711.83	-0.00251	2711.83	-0.0054	2711.83	-0.00344			2711.83	0.00763	2711.83	0.01193	2711.83	0.01166
	277.9	2.27e-07	6.52e-08			259.6	1.67e-06	1.26e-07			2709.9	-0.0023	2709.9	-0.00526	2709.9	-0.00333			2709.9	0.00771	2709.9	0.01204	2709.9	0.0118
	278.6	2.27e-07	6.53e-08			260.3	1.67e-06	1.27e-07			2707.97	-0.00225	2707.97	-0.00528	2707.97	-0.00344			2707.97	0.00782	2707.97	0.01218	2707.97	0.01187
	279.4	2.26e-07	6.5e-08			261.2	1.67e-06	1.27e-07			2706.04	-0.00231	2706.04	-0.00542	2706.04	-0.0034			2706.04	0.00786	2706.04	0.01226	2706.04	0.01189
	280.4	2.25e-07	6.49e-08			262	1.66e-06	1.27e-07			2704.11	-0.00227	2704.11	-0.00544	2704.11	-0.00304			2704.11	0.00784	2704.11	0.01235	2704.11	0.01204
	281.1	2.25e-07	6.49e-08			262.9	1.65e-06	1.27e-07			2702.18	-0.00226	2702.18	-0.00535	2702.18	-0.00287			2702.18	0.00778	2702.18	0.01246	2702.18	0.01224
	281.8	2.25e-07	6.5e-08			263.7	1.66e-06	1.27e-07			2700.26	-0.00227	2700.26	-0.00528	2700.26	-0.00319			2700.26	0.00774	2700.26	0.01251	2700.26	0.01229
	282.7	2.26e-07	6.53e-08			264.6	1.65e-06	1.28e-07			2698.33	-0.00215	2698.33	-0.00536	2698.33	-0.00355			2698.33	0.00782	2698.33	0.01251	2698.33	0.01218
	283.6	2.27e-07	6.53e-08			265.3	1.67e-06	1.29e-07			2696.4	-0.0021	2696.4	-0.00567	2696.4	-0.00365			2696.4	0.00791	2696.4	0.01246	2696.4	0.01201
	284.5	2.25e-07	6.5e-08			266.2	1.67e-06	1.29e-07			2694.47	-0.00221	2694.47	-0.00583	2694.47	-0.00356			2694.47	0.00784	2694.47	0.01227	2694.47	0.01181
	285.1	2.24e-07	6.47e-08			267.1	1.66e-06	1.29e-07			2692.54	-0.00214	2692.54	-0.00554	2692.54	-0.00333			2692.54	0.00775	2692.54	0.01198	2692.54	0.01164
	286.2	2.24e-07	6.48e-08			267.9	1.65e-06	1.29e-07			2690.61	-0.00202	2690.61	-0.00523	2690.61	-0.00324			2690.61	0.00778	2690.61	0.01182	2690.61	0.01154
	286.9	2.24e-07	6.49e-08			268.6	1.65e-06	1.3e-07			2688.68	-0.00227	2688.68	-0.00537	2688.68	-0.00351			2688.68	0.0078	2688.68	0.01186	2688.68	0.01152
	287.7	2.26e-07	6.52e-08			269.5	1.65e-06	1.31e-07			2686.75	-0.00266	2686.75	-0.00569	2686.75	-0.00384			2686.75	0.00764	2686.75	0.01186	2686.75	0.01154
	288.6	2.26e-07	6.54e-08			270.4	1.67e-06	1.31e-07			2684.83	-0.00271	2684.83	-0.0057	2684.83	-0.00392			2684.83	0.00741	2684.83	0.01174	2684.83	0.01147
	289.6	2.25e-07	6.53e-08			271.1	1.67e-06	1.32e-07			2682.9	-0.00251	2682.9	-0.00541	2682.9	-0.00374			2682.9	0.00732	2682.9	0.01156	2682.9	0.01125
	290.3	2.23e-07	6.46e-08			271.9	1.66e-06	1.32e-07			2680.97	-0.00235	2680.97	-0.00515	2680.97	-0.00353			2680.97	0.00735	2680.97	0.01134	2680.97	0.01094
	291.2	2.23e-07	6.47e-08			272.7	1.65e-06	1.32e-07			2679.04	-0.00227	2679.04	-0.00511	2679.04	-0.00351			2679.04	0.00739	2679.04	0.01114	2679.04	0.01069
	291.9	2.24e-07	6.48e-08			273.7	1.65e-06	1.32e-07			2677.11	-0.00222	2677.11	-0.00515	2677.11	-0.00358			2677.11	0.00746	2677.11	0.01099	2677.11	0.01058
	292.9	2.25e-07	6.5e-08			274.5	1.66e-06	1.33e-07			2675.18	-0.00225	2675.18	-0.00511	2675.18	-0.00345			2675.18	0.00752	2675.18	0.01087	2675.18	0.01062
	293.6	2.25e-07	6.54e-08			275.4	1.66e-06	1.35e-07			2673.25	-0.0024	2673.25	-0.00505	2673.25	-0.00322			2673.25	0.00751	2673.25	0.01071	2673.25	0.01062
	294.6	2.25e-07	6.5e-08			276.3	1.66e-06	1.35e-07			2671.32	-0.0025	2671.32	-0.00507	2671.32	-0.00315			2671.32	0.00745	2671.32	0.01055	2671.32	0.01047
	295.4	2.23e-07	6.47e-08			277.1	1.66e-06	1.35e-07			2669.4	-0.00245	2669.4	-0.00516	2669.4	-0.00314			2669.4	0.00748	2669.4	0.01053	2669.4	0.01032
	296.2	2.23e-07	6.46e-08			277.9	1.65e-06	1.35e-07			2667.47	-0.00232	2667.47	-0.00516	2667.47	-0.00295			2667.47	0.00755	2667.47	0.01052	2667.47	0.01024
	297.1	2.24e-07	6.49e-08			278.8	1.65e-06	1.36e-07			2665.54	-0.0022	2665.54	-0.00505	2665.54	-0.00267			2665.54	0.00757	2665.54	0.01044	2665.54	0.01017
	297.7	2.25e-07	6.51e-08			279.6	1.67e-06	1.37e-07			2663.61	-0.00225	2663.61	-0.00494	2663.61	-0.00263			2663.61	0.00755	2663.61	0.01041	2663.61	0.01018
	298.6	2.26e-07	6.54e-08			280.5	1.67e-06	1.38e-07			2661.68	-0.0025	2661.68	-0.00487	2661.68	-0.00287			2661.68	0.00757	2661.68	0.01048	2661.68	0.01029
	299.4	2.24e-07	6.5e-08			281.4	1.66e-06	1.38e-07			2659.75	-0.00267	2659.75	-0.00491	2659.75	-0.00314			2659.75	0.00767	2659.75	0.01062	2659.75	0.01041
	300.3	2.23e-07	6.48e-08			282.1	1.65e-06	1.38e-07			2657.82	-0.00251	2657.82	-0.00502	2657.82	-0.0033			2657.82	0.00774	2657.82	0.01071	2657.82	0.01048
	301.1	2.23e-07	6.48e-08			282.9	1.65e-06	1.39e-07			2655.89	-0.00209	2655.89	-0.005	2655.89	-0.00324			2655.89	0.00773	2655.89	0.01069	2655.89	0.01052
	301.9	2.24e-07	6.48e-08			283.9	1.65e-06	1.39e-07			2653.97	-0.00182	2653.97	-0.00493	2653.97	-0.00308			2653.97	0.00766	2653.97	0.01064	2653.97	0.01048
	302.8	2.25e-07	6.51e-08			284.7	1.64e-06	1.4e-07			2652.04	-0.00192	2652.04	-0.00494	2652.04	-0.00307			2652.04	0.00752	2652.04	0.01054	2652.04	0.01038
	303.5	2.26e-07	6.51e-08			285.4	1.66e-06	1.42e-07			2650.11	-0.00209	2650.11	-0.00471	2650.11	-0.00313			2650.11	0.00746	2650.11	0.01045	2650.11	0.01038
	304.3	2.24e-07	6.51e-08			286.2	1.66e-06	1.43e-07			2648.18	-0.00193	2648.18	-0.00429	2648.18	-0.00302			2648.18	0.00757	2648.18	0.01042	2648.18	0.01041
	305.2	2.23e-07	6.47e-08			287.1	1.65e-06	1.42e-07			2646.25	-0.00167	2646.25	-0.00424	2646.25	-0.00279			2646.25	0.00773	2646.25	0.01039	2646.25	0.01037
	306	2.22e-07	6.46e-08			287.8	1.64e-06	1.43e-07			2644.32	-0.00168	2644.32	-0.00452	2644.32	-0.0027			2644.32	0.00787	2644.32	0.01038	2644.32	0.01036
	307	2.23e-07	6.47e-08			288.7	1.65e-06	1.43e-07			2642.39	-0.00177	2642.39	-0.00459	2642.39	-0.00262			2642.39	0.00801	2642.39	0.01047	2642.39	0.01047
	307.9	2.24e-07	6.49e-08			289.6	1.65e-06	1.45e-07			2640.46	-0.00176	2640.46	-0.00436	2640.46	-0.00236			2640.46	0.00809	2640.46	0.01064	2640.46	0.01063
	308.5	2.24e-07	6.52e-08			290.4	1.66e-06	1.46e-07			2638.54	-0.00177	2638.54	-0.00415	2638.54	-0.00211			2638.54	0.00804	2638.54	0.01079	2638.54	0.01077
	309.5	2.24e-07	6.49e-08			291.2	1.65e-06	1.47e-07			2636.61	-0.00177	2636.61	-0.00413	2636.61	-0.00202			2636.61	0.00789	2636.61	0.01085	2636.61	0.01071
	310.2	2.22e-07	6.45e-08			292.1	1.65e-06	1.47e-07			2634.68	-0.00163	2634.68	-0.00418	2634.68	-0.00205			2634.68	0.00781	2634.68	0.01081	2634.68	0.01048
	311.1	2.22e-07	6.45e-08			292.8	1.64e-06	1.47e-07			2632.75	-0.00151	2632.75	-0.00418	2632.75	-0.00208			2632.75	0.00786	2632.75	0.01073	2632.75	0.01033
	312.1	2.23e-07	6.48e-08			293.8	1.64e-06	1.49e-07			2630.82	-0.00165	2630.82	-0.00428	2630.82	-0.00218			2630.82	0.00794	2630.82	0.01073	2630.82	0.01038
	312.8	2.24e-07	6.52e-08			294.5	1.64e-06	1.5e-07			2628.89	-0.0019	2628.89	-0.00449	2628.89	-0.00236			2628.89	0.00799	2628.89	0.01081	2628.89	0.01048
	313.6	2.25e-07	6.51e-08			295.3	1.66e-06	1.51e-07			2626.96	-0.00192	2626.96	-0.00447	2626.96	-0.00232			2626.96	0.00801	2626.96	0.01083	2626.96	0.01045
	314.3	2.24e-07	6.51e-08			296.3	1.66e-06	1.52e-07			2625.03	-0.00172	2625.03	-0.00414	2625.03	-0.00203			2625.03	0.008	2625.03	0.01075	2625.03	0.01037
	315.4	2.22e-07	6.46e-08			297.1	1.64e-06	1.52e-07			2623.11	-0.00157	2623.11	-0.00388	2623.11	-0.00183			2623.11	0.00796	2623.11	0.01073	2623.11	0.01037
	316.2	2.22e-07	6.47e-08			298	1.63e-06	1.52e-07			2621.18	-0.00151	2621.18	-0.00388	2621.18	-0.00186			2621.18	0.00794	2621.18	0.01079	2621.18	0.01042
	316.9	2.23e-07	6.49e-08			298.6	1.63e-06	1.54e-07			2619.25	-0.00136	2619.25	-0.00395	2619.25	-0.00195			2619.25	0.00801	2619.25	0.01078	2619.25	0.0104
	317.7	2.24e-07	6.5e-08			299.6	1.64e-06	1.55e-07			2617.32	-0.00114	2617.32	-0.00389	2617.32	-0.00193			2617.32	0.00807	2617.32	0.01071	2617.32	0.01033
	318.6	2.24e-07	6.52e-08			300.4	1.64e-06	1.57e-07			2615.39	-0.00111	2615.39	-0.00375	2615.39	-0.0017			2615.39	0.00804	2615.39	0.01068	2615.39	0.01033
	319.5	2.24e-07	6.51e-08			301.3	1.64e-06	1.58e-07			2613.46	-0.00128	2613.46	-0.00373	2613.46	-0.00155			2613.46	0.00799	2613.46	0.0107	2613.46	0.01043
	320.1	2.22e-07	6.45e-08			302.1	1.64e-06	1.58e-07			2611.53	-0.00145	2611.53	-0.00384	2611.53	-0.00166			2611.53	0.00798	2611.53	0.01072	2611.53	0.01052
	321.1	2.21e-07	6.45e-08			302.9	1.63e-06	1.59e-07			2609.6	-0.00157	2609.6	-0.00387	2609.6	-0.00177			2609.6	0.00804	2609.6	0.01072	2609.6	0.01058
	321.9	2.22e-07	6.49e-08			303.8	1.62e-06	1.6e-07			2607.68	-0.00152	2607.68	-0.00372	2607.68	-0.00164			2607.68	0.00813	2607.68	0.01073	2607.68	0.01063
	322.7	2.24e-07	6.49e-08			304.5	1.63e-06	1.62e-07			2605.75	-0.00122	2605.75	-0.00354	2605.75	-0.00141			2605.75	0.00811	2605.75	0.01075	2605.75	0.01061
	323.6	2.24e-07	6.5e-08			305.5	1.64e-06	1.64e-07			2603.82	-0.00099	2603.82	-0.0035	2603.82	-0.00132			2603.82	0.00802	2603.82	0.01074	2603.82	0.01057
	324.4	2.23e-07	6.48e-08			306.3	1.64e-06	1.65e-07			2601.89	-0.00105	2601.89	-0.00352	2601.89	-0.00132			2601.89	0.00809	2601.89	0.01075	2601.89	0.01061
	325.2	2.21e-07	6.44e-08			307	1.63e-06	1.65e-07			2599.96	-0.00104	2599.96	-0.00343	2599.96	-0.00119			2599.96	0.00827	2599.96	0.0108	2599.96	0.01065
	326	2.21e-07	6.45e-08			307.9	1.61e-06	1.65e-07			2598.03	-0.00084	2598.03	-0.00329	2598.03	-0.00103			2598.03	0.00833	2598.03	0.01083	2598.03	0.01065
	326.7	2.23e-07	6.47e-08			308.8	1.62e-06	1.67e-07			2596.1	-0.00077	2596.1	-0.00324	2596.1	-0.00102			2596.1	0.00825	2596.1	0.01079	2596.1	0.0106
	327.6	2.23e-07	6.48e-08			309.6	1.62e-06	1.69e-07			2594.17	-0.00095	2594.17	-0.00328	2594.17	-0.00111			2594.17	0.00813	2594.17	0.01076	2594.17	0.01054
	328.4	2.23e-07	6.5e-08			310.5	1.63e-06	1.71e-07			2592.25	-0.00112	2592.25	-0.0033	2592.25	-0.00119			2592.25	0.00804	2592.25	0.01082	2592.25	0.01049
	329.5	2.22e-07	6.49e-08			311.3	1.63e-06	1.72e-07			2590.32	-0.00123	2590.32	-0.00331	2590.32	-0.00127			2590.32	0.00799	2590.32	0.01087	2590.32	0.01046
	330.3	2.21e-07	6.45e-08			312.1	1.62e-06	1.73e-07			2588.39	-0.00137	2588.39	-0.00336	2588.39	-0.0015			2588.39	0.00799	2588.39	0.01079	2588.39	0.01042
	331	2.21e-07	6.46e-08			312.9	1.61e-06	1.73e-07			2586.46	-0.00144	2586.46	-0.00332	2586.46	-0.0017			2586.46	0.00807	2586.46	0.01067	2586.46	0.01039
	331.8	2.22e-07	6.47e-08			313.8	1.61e-06	1.75e-07			2584.53	-0.00133	2584.53	-0.00314	2584.53	-0.00166			2584.53	0.00811	2584.53	0.01065	2584.53	0.01044
	332.7	2.23e-07	6.49e-08			314.6	1.62e-06	1.77e-07			2582.6	-0.00125	2582.6	-0.00311	2582.6	-0.00156			2582.6	0.00804	2582.6	0.01068	2582.6	0.01059
	333.6	2.24e-07	6.52e-08			315.5	1.62e-06	1.78e-07			2580.67	-0.00131	2580.67	-0.00325	2580.67	-0.00166			2580.67	0.008	2580.67	0.01075	2580.67	0.01076
	334.3	2.23e-07	6.48e-08			316.3	1.62e-06	1.8e-07			2578.74	-0.00145	2578.74	-0.00337	2578.74	-0.00189			2578.74	0.00805	2578.74	0.01084	2578.74	0.01082
	335.2	2.21e-07	6.44e-08			317.2	1.61e-06	1.81e-07			2576.82	-0.0016	2576.82	-0.00352	2576.82	-0.00204			2576.82	0.00811	2576.82	0.01089	2576.82	0.01071
	336	2.21e-07	6.46e-08			318	1.6e-06	1.81e-07			2574.89	-0.00161	2574.89	-0.00369	2574.89	-0.00198			2574.89	0.0081	2574.89	0.01085	2574.89	0.01051
	336.8	2.22e-07	6.47e-08			318.9	1.61e-06	1.83e-07			2572.96	-0.00138	2572.96	-0.00355	2572.96	-0.0016			2572.96	0.00807	2572.96	0.01082	2572.96	0.01038
	337.8	2.23e-07	6.5e-08			319.7	1.61e-06	1.85e-07			2571.03	-0.00115	2571.03	-0.00318	2571.03	-0.00121			2571.03	0.00813	2571.03	0.01087	2571.03	0.01041
	338.5	2.24e-07	6.52e-08			320.5	1.62e-06	1.87e-07			2569.1	-0.0012	2569.1	-0.00304	2569.1	-0.0012			2569.1	0.00819	2569.1	0.01091	2569.1	0.01051
	339.4	2.22e-07	6.48e-08			321.3	1.61e-06	1.89e-07			2567.17	-0.00137	2567.17	-0.00329	2567.17	-0.00157			2567.17	0.00814	2567.17	0.0109	2567.17	0.01064
	340.2	2.21e-07	6.45e-08			322.1	1.6e-06	1.9e-07			2565.24	-0.00142	2565.24	-0.0037	2565.24	-0.00202			2565.24	0.00812	2565.24	0.0109	2565.24	0.01078
	341.1	2.21e-07	6.44e-08			322.9	1.59e-06	1.9e-07			2563.31	-0.00153	2563.31	-0.00405	2563.31	-0.00228			2563.31	0.00817	2563.31	0.01089	2563.31	0.01084
	341.9	2.22e-07	6.45e-08			323.9	1.59e-06	1.91e-07			2561.39	-0.00169	2561.39	-0.00417	2561.39	-0.0022			2561.39	0.00819	2561.39	0.01086	2561.39	0.0108
	342.8	2.22e-07	6.48e-08			324.8	1.6e-06	1.94e-07			2559.46	-0.00169	2559.46	-0.00395	2559.46	-0.00182			2559.46	0.00809	2559.46	0.01077	2559.46	0.01071
	343.5	2.24e-07	6.52e-08			325.5	1.6e-06	1.96e-07			2557.53	-0.00153	2557.53	-0.00356	2557.53	-0.00137			2557.53	0.00797	2557.53	0.01066	2557.53	0.01064
	344.5	2.22e-07	6.49e-08			326.3	1.61e-06	1.98e-07			2555.6	-0.00136	2555.6	-0.00341	2555.6	-0.00117			2555.6	0.00801	2555.6	0.01075	2555.6	0.01069
	345.5	2.21e-07	6.43e-08			327.2	1.59e-06	1.99e-07			2553.67	-0.00135	2553.67	-0.00361	2553.67	-0.00127			2553.67	0.00814	2553.67	0.01101	2553.67	0.01083
	346.5	2.2e-07	6.46e-08			328	1.58e-06	1.99e-07			2551.74	-0.00157	2551.74	-0.0039	2551.74	-0.00146			2551.74	0.00818	2551.74	0.01116	2551.74	0.01089
	346.9	2.21e-07	6.47e-08			328.8	1.58e-06	2.01e-07			2549.81	-0.00177	2549.81	-0.00402	2549.81	-0.00169			2549.81	0.00812	2549.81	0.01113	2549.81	0.01083
	348	2.22e-07	6.48e-08			329.6	1.58e-06	2.03e-07			2547.88	-0.0018	2547.88	-0.00392	2547.88	-0.00185			2547.88	0.00802	2547.88	0.01112	2547.88	0.01076
	348.7	2.23e-07	6.5e-08			330.4	1.59e-06	2.06e-07			2545.96	-0.00164	2545.96	-0.00369	2545.96	-0.00172			2545.96	0.00792	2545.96	0.01117	2545.96	0.01072
	349.8	2.22e-07	6.5e-08			331.4	1.59e-06	2.08e-07			2544.03	-0.0014	2544.03	-0.00353	2544.03	-0.00149			2544.03	0.0079	2544.03	0.01117	2544.03	0.01078
	350.3	2.2e-07	6.43e-08			332.1	1.57e-06	2.09e-07			2542.1	-0.00139	2542.1	-0.00363	2542.1	-0.00145			2542.1	0.00795	2542.1	0.01112	2542.1	0.01092
	351.3	2.2e-07	6.44e-08			333	1.57e-06	2.09e-07			2540.17	-0.00164	2540.17	-0.00387	2540.17	-0.00154			2540.17	0.00801	2540.17	0.01106	2540.17	0.01095
	352	2.21e-07	6.45e-08			333.7	1.58e-06	2.11e-07			2538.24	-0.00176	2538.24	-0.00399	2538.24	-0.00142			2538.24	0.00808	2538.24	0.01108	2538.24	0.01091
	352.8	2.22e-07	6.48e-08			334.6	1.57e-06	2.14e-07			2536.31	-0.00161	2536.31	-0.00398	2536.31	-0.00111			2536.31	0.00819	2536.31	0.01119	2536.31	0.01095
	353.6	2.23e-07	6.49e-08			335.4	1.58e-06	2.16e-07			2534.38	-0.00144	2534.38	-0.00396	2534.38	-0.00102			2534.38	0.00824	2534.38	0.01122	2534.38	0.01101
	354.3	2.22e-07	6.46e-08			336.2	1.57e-06	2.19e-07			2532.45	-0.00137	2532.45	-0.00389	2532.45	-0.00124			2532.45	0.00821	2532.45	0.01116	2532.45	0.01099
	355.2	2.21e-07	6.44e-08			337	1.57e-06	2.18e-07			2530.53	-0.0014	2530.53	-0.00374	2530.53	-0.00154			2530.53	0.00817	2530.53	0.01117	2530.53	0.01098
	356.1	2.2e-07	6.44e-08			337.9	1.56e-06	2.19e-07			2528.6	-0.00147	2528.6	-0.00356	2528.6	-0.0017			2528.6	0.00817	2528.6	0.01125	2528.6	0.01099
	356.8	2.21e-07	6.46e-08			338.8	1.56e-06	2.21e-07			2526.67	-0.00149	2526.67	-0.0034	2526.67	-0.00161			2526.67	0.0082	2526.67	0.01121	2526.67	0.01095
	357.8	2.22e-07	6.48e-08			339.6	1.57e-06	2.24e-07			2524.74	-0.00149	2524.74	-0.00337	2524.74	-0.00153			2524.74	0.00817	2524.74	0.01103	2524.74	0.01084
	358.6	2.23e-07	6.48e-08			340.5	1.57e-06	2.26e-07			2522.81	-0.00153	2522.81	-0.00348	2522.81	-0.00162			2522.81	0.00809	2522.81	0.01088	2522.81	0.01074
	359.4	2.22e-07	6.47e-08			341.3	1.57e-06	2.28e-07			2520.88	-0.00162	2520.88	-0.00373	2520.88	-0.00174			2520.88	0.00804	2520.88	0.01083	2520.88	0.01068
	360.3	2.2e-07	6.45e-08			342.1	1.56e-06	2.29e-07			2518.95	-0.00182	2518.95	-0.00406	2518.95	-0.0018			2518.95	0.00802	2518.95	0.01085	2518.95	0.01061
	361	2.2e-07	6.43e-08			343	1.55e-06	2.29e-07			2517.02	-0.00194	2517.02	-0.00429	2517.02	-0.00184			2517.02	0.00802	2517.02	0.01091	2517.02	0.0105
	361.9	2.2e-07	6.44e-08			343.7	1.56e-06	2.32e-07			2515.1	-0.00179	2515.1	-0.00435	2515.1	-0.00193			2515.1	0.00804	2515.1	0.01093	2515.1	0.01044
	362.8	2.22e-07	6.47e-08			344.6	1.55e-06	2.34e-07			2513.17	-0.00161	2513.17	-0.00418	2513.17	-0.00204			2513.17	0.00807	2513.17	0.01088	2513.17	0.01051
	363.6	2.22e-07	6.47e-08			345.5	1.56e-06	2.37e-07			2511.24	-0.00155	2511.24	-0.00387	2511.24	-0.00204			2511.24	0.00807	2511.24	0.01083	2511.24	0.0106
	364.6	2.22e-07	6.48e-08			346.2	1.55e-06	2.39e-07			2509.31	-0.00153	2509.31	-0.00375	2509.31	-0.00186			2509.31	0.00804	2509.31	0.01085	2509.31	0.01064
	365.4	2.2e-07	6.44e-08			347.1	1.55e-06	2.4e-07			2507.38	-0.00171	2507.38	-0.00405	2507.38	-0.00176			2507.38	0.00804	2507.38	0.01087	2507.38	0.01072
	366.1	2.2e-07	6.46e-08			347.9	1.54e-06	2.4e-07			2505.45	-0.00209	2505.45	-0.0045	2505.45	-0.00187			2505.45	0.00811	2505.45	0.01087	2505.45	0.01087
	367.1	2.21e-07	6.46e-08			348.9	1.54e-06	2.41e-07			2503.52	-0.00237	2503.52	-0.00464	2503.52	-0.00209			2503.52	0.00824	2503.52	0.01094	2503.52	0.01099
	367.8	2.22e-07	6.47e-08			349.6	1.53e-06	2.45e-07			2501.59	-0.00236	2501.59	-0.00449	2501.59	-0.00225			2501.59	0.00831	2501.59	0.01105	2501.59	0.01105
	368.8	2.22e-07	6.5e-08			350.5	1.54e-06	2.47e-07			2225.78	-0.00084	2225.78	-0.00333	2225.78	-0.00118			2225.78	0.0085	2225.78	0.01271	2225.78	0.01244
	369.4	2.22e-07	6.47e-08			351.2	1.54e-06	2.5e-07			2223.85	-0.00114	2223.85	-0.00361	2223.85	-0.00144			2223.85	0.00854	2223.85	0.01251	2223.85	0.01224
	370.4	2.2e-07	6.43e-08			351.9	1.53e-06	2.51e-07			2221.92	-0.00143	2221.92	-0.00374	2221.92	-0.00159			2221.92	0.00858	2221.92	0.01239	2221.92	0.0121
	371.1	2.2e-07	6.44e-08			353	1.52e-06	2.51e-07			2220	-0.00155	2220	-0.00365	2220	-0.00155			2220	0.00852	2220	0.01227	2220	0.01195
	372	2.21e-07	6.45e-08			353.8	1.52e-06	2.54e-07			2218.07	-0.0016	2218.07	-0.00352	2218.07	-0.00142			2218.07	0.00838	2218.07	0.01215	2218.07	0.01176
	372.9	2.22e-07	6.49e-08			354.6	1.53e-06	2.56e-07			2216.14	-0.00167	2216.14	-0.00345	2216.14	-0.00132			2216.14	0.00822	2216.14	0.01208	2216.14	0.01161
	373.7	2.22e-07	6.5e-08			355.4	1.53e-06	2.58e-07			2214.21	-0.00162	2214.21	-0.00343	2214.21	-0.00128			2214.21	0.00814	2214.21	0.01214	2214.21	0.01163
	374.3	2.21e-07	6.48e-08			356.2	1.53e-06	2.61e-07			2212.28	-0.00146	2212.28	-0.00339	2212.28	-0.00128			2212.28	0.00812	2212.28	0.01226	2212.28	0.01178
	375.3	2.19e-07	6.42e-08			357.2	1.52e-06	2.61e-07			2210.35	-0.00146	2210.35	-0.00338	2210.35	-0.00139			2210.35	0.00813	2210.35	0.01241	2210.35	0.01195
	376	2.2e-07	6.43e-08			357.9	1.51e-06	2.61e-07			2208.42	-0.00161	2208.42	-0.00344	2208.42	-0.00146			2208.42	0.00817	2208.42	0.01263	2208.42	0.01214
	376.9	2.21e-07	6.45e-08			358.8	1.51e-06	2.63e-07			2206.49	-0.00172	2206.49	-0.00347	2206.49	-0.00135			2206.49	0.00825	2206.49	0.01287	2206.49	0.01235
	377.7	2.22e-07	6.48e-08			359.6	1.51e-06	2.66e-07			2204.57	-0.00177	2204.57	-0.00337	2204.57	-0.00116			2204.57	0.0084	2204.57	0.01306	2204.57	0.01254
	378.6	2.22e-07	6.48e-08			360.3	1.52e-06	2.7e-07			2202.64	-0.00173	2202.64	-0.00314	2202.64	-0.00103			2202.64	0.00855	2202.64	0.01323	2202.64	0.01272
	379.4	2.21e-07	6.46e-08			361.3	1.52e-06	2.72e-07			2200.71	-0.00163	2200.71	-0.00295	2200.71	-0.00098			2200.71	0.00857	2200.71	0.01346	2200.71	0.01295
	380.2	2.19e-07	6.42e-08			362.1	1.51e-06	2.72e-07			2198.78	-0.00151	2198.78	-0.00286	2198.78	-0.00091			2198.78	0.00853	2198.78	0.01376	2198.78	0.01329
	381	2.2e-07	6.42e-08			363.1	1.5e-06	2.72e-07			2196.85	-0.00144	2196.85	-0.00277	2196.85	-0.00083			2196.85	0.00856	2196.85	0.01409	2196.85	0.01368
	382	2.2e-07	6.45e-08			363.8	1.5e-06	2.74e-07			2194.92	-0.00143	2194.92	-0.00275	2194.92	-0.00075			2194.92	0.00865	2194.92	0.01443	2194.92	0.01401
	382.8	2.21e-07	6.45e-08			364.6	1.5e-06	2.77e-07			2192.99	-0.00136	2192.99	-0.00285	2192.99	-0.00063			2192.99	0.00872	2192.99	0.01475	2192.99	0.01423
	383.6	2.22e-07	6.48e-08			365.4	1.51e-06	2.8e-07			2191.06	-0.00132	2191.06	-0.00287	2191.06	-0.00051			2191.06	0.0088	2191.06	0.015	2191.06	0.01441
	384.5	2.21e-07	6.45e-08			366.3	1.5e-06	2.83e-07			2189.14	-0.00141	2189.14	-0.00263	2189.14	-0.00047			2189.14	0.00889	2189.14	0.01522	2189.14	0.01459
	385.3	2.2e-07	6.44e-08			367.1	1.49e-06	2.84e-07			2187.21	-0.00156	2187.21	-0.00228	2187.21	-0.00042			2187.21	0.00897	2187.21	0.01545	2187.21	0.01475
	386.2	2.19e-07	6.41e-08			368	1.48e-06	2.83e-07			2185.28	-0.00163	2185.28	-0.00205	2185.28	-0.00028			2185.28	0.00904	2185.28	0.01565	2185.28	0.01493
	386.9	2.21e-07	6.44e-08			368.8	1.48e-06	2.85e-07			2183.35	-0.00163	2183.35	-0.00191	2183.35	-0.00022			2183.35	0.00907	2183.35	0.01585	2183.35	0.01519
	387.7	2.21e-07	6.48e-08			369.8	1.48e-06	2.88e-07			2181.42	-0.0017	2181.42	-0.00185	2181.42	-0.00033			2181.42	0.00905	2181.42	0.01606	2181.42	0.01546
	388.5	2.22e-07	6.5e-08			370.4	1.49e-06	2.91e-07			2179.49	-0.0018	2179.49	-0.00185	2179.49	-0.00042			2179.49	0.00903	2179.49	0.01621	2179.49	0.01556
	389.5	2.21e-07	6.48e-08			371.3	1.49e-06	2.93e-07			2177.56	-0.00177	2177.56	-0.00181	2177.56	-0.00032			2177.56	0.009	2177.56	0.01627	2177.56	0.01559
	390.2	2.2e-07	6.41e-08			372.1	1.48e-06	2.93e-07			2175.63	-0.00157	2175.63	-0.00172	2175.63	-8e-05			2175.63	0.00896	2175.63	0.01621	2175.63	0.01559
	391.1	2.19e-07	6.42e-08			373	1.47e-06	2.94e-07			2173.71	-0.00133	2173.71	-0.00159	2173.71	0.00021			2173.71	0.00887	2173.71	0.01608	2173.71	0.01548
	391.8	2.2e-07	6.44e-08			373.8	1.47e-06	2.95e-07			2171.78	-0.00129	2171.78	-0.00152	2171.78	0.00038			2171.78	0.00878	2171.78	0.01593	2171.78	0.01536
	392.6	2.21e-07	6.44e-08			374.6	1.47e-06	2.98e-07			2169.85	-0.00155	2169.85	-0.00164	2169.85	0.00029			2169.85	0.00873	2169.85	0.01579	2169.85	0.01533
	393.6	2.22e-07	6.48e-08			375.4	1.47e-06	3.03e-07			2167.92	-0.00186	2167.92	-0.00189	2167.92	-1e-05			2167.92	0.00875	2167.92	0.01568	2167.92	0.01527
	394.3	2.21e-07	6.46e-08			376.2	1.48e-06	3.04e-07			2165.99	-0.0019	2165.99	-0.00203	2165.99	-0.0002			2165.99	0.00879	2165.99	0.01554	2165.99	0.01506
	395.3	2.19e-07	6.43e-08			377.1	1.47e-06	3.04e-07			2164.06	-0.00165	2164.06	-0.00196	2164.06	-0.00014			2164.06	0.00883	2164.06	0.01532	2164.06	0.01471
	395.9	2.19e-07	6.42e-08			377.9	1.45e-06	3.04e-07			2162.13	-0.00142	2162.13	-0.00189	2162.13	-0.00012			2162.13	0.00889	2162.13	0.01509	2162.13	0.01436
	396.9	2.2e-07	6.43e-08			378.6	1.45e-06	3.06e-07			2160.2	-0.00144	2160.2	-0.00201	2160.2	-0.00032			2160.2	0.00891	2160.2	0.01484	2160.2	0.0141
	397.8	2.21e-07	6.45e-08			379.5	1.46e-06	3.09e-07			2158.28	-0.00157	2158.28	-0.00228	2158.28	-0.0005			2158.28	0.00892	2158.28	0.01449	2158.28	0.01386
	398.8	2.22e-07	6.47e-08			380.4	1.46e-06	3.12e-07			2156.35	-0.00172	2156.35	-0.00262	2156.35	-0.00061			2156.35	0.00891	2156.35	0.01405	2156.35	0.01361
	399.3	2.22e-07	6.45e-08			381.3	1.46e-06	3.14e-07			2154.42	-0.00191	2154.42	-0.003	2154.42	-0.00078			2154.42	0.00884	2154.42	0.01359	2154.42	0.01324
	400.2	2.19e-07	6.42e-08			382.1	1.45e-06	3.15e-07			2152.49	-0.00206	2152.49	-0.00325	2152.49	-0.001			2152.49	0.00868	2152.49	0.01316	2152.49	0.01274
	401.1	2.19e-07	6.43e-08			382.9	1.45e-06	3.15e-07			2150.56	-0.00213	2150.56	-0.00334	2150.56	-0.00126			2150.56	0.00852	2150.56	0.01272	2150.56	0.01225
	401.8	2.19e-07	6.44e-08			383.7	1.44e-06	3.15e-07			2148.63	-0.00212	2148.63	-0.00336	2148.63	-0.00149			2148.63	0.00839	2148.63	0.01227	2148.63	0.01182
	402.7	2.21e-07	6.47e-08			384.6	1.44e-06	3.18e-07			2146.7	-0.002	2146.7	-0.00341	2146.7	-0.00147			2146.7	0.00833	2146.7	0.01183	2146.7	0.01142
	403.5	2.22e-07	6.47e-08			385.5	1.45e-06	3.23e-07			2144.77	-0.00187	2144.77	-0.0035	2144.77	-0.00128			2144.77	0.00831	2144.77	0.01139	2144.77	0.01107
	404.5	2.21e-07	6.45e-08			386.3	1.45e-06	3.24e-07			2142.85	-0.00181	2142.85	-0.00354	2142.85	-0.00116			2142.85	0.00832	2142.85	0.01124	2142.85	0.01106
	405.3	2.19e-07	6.41e-08			387.1	1.44e-06	3.25e-07			2140.92	-0.00175	2140.92	-0.00342	2140.92	-0.00113			2140.92	0.00835	2140.92	0.01159	2140.92	0.01142
	406.2	2.19e-07	6.42e-08			388	1.43e-06	3.24e-07			2138.99	-0.00177	2138.99	-0.00325	2138.99	-0.00117			2138.99	0.00843	2138.99	0.01217	2138.99	0.01187
	407	2.2e-07	6.43e-08			388.7	1.43e-06	3.27e-07			2137.06	-0.00198	2137.06	-0.00324	2137.06	-0.00128			2137.06	0.00859	2137.06	0.0128	2137.06	0.01236
	407.6	2.21e-07	6.46e-08			389.6	1.43e-06	3.3e-07			2135.13	-0.00216	2135.13	-0.00328	2135.13	-0.0013			2135.13	0.0088	2135.13	0.0134	2135.13	0.01293
	408.5	2.22e-07	6.47e-08			390.3	1.44e-06	3.32e-07			2133.2	-0.00207	2133.2	-0.00315	2133.2	-0.00111			2133.2	0.00897	2133.2	0.01397	2133.2	0.01352
	409.5	2.22e-07	6.47e-08			391.3	1.44e-06	3.36e-07			2131.27	-0.00192	2131.27	-0.00291	2131.27	-0.00098			2131.27	0.00908	2131.27	0.01459	2131.27	0.01411
	410.3	2.19e-07	6.42e-08			392	1.42e-06	3.34e-07			2129.34	-0.00205	2129.34	-0.00287	2129.34	-0.00107			2129.34	0.00916	2129.34	0.0152	2129.34	0.01464
	411.1	2.19e-07	6.41e-08			393	1.42e-06	3.34e-07			2127.42	-0.00229	2127.42	-0.00306	2127.42	-0.00106			2127.42	0.00926	2127.42	0.01563	2127.42	0.01503
	412.2	2.19e-07	6.43e-08			393.7	1.41e-06	3.37e-07			2125.49	-0.00229	2125.49	-0.00321	2125.49	-0.00087			2125.49	0.00938	2125.49	0.01588	2125.49	0.01528
	412.8	2.21e-07	6.46e-08			394.5	1.41e-06	3.39e-07			2123.56	-0.00213	2123.56	-0.00316	2123.56	-0.00081			2123.56	0.00957	2123.56	0.01614	2123.56	0.0155
	413.5	2.22e-07	6.49e-08			395.5	1.42e-06	3.44e-07			2121.63	-0.00209	2121.63	-0.00297	2121.63	-0.00085			2121.63	0.00976	2121.63	0.01643	2121.63	0.01574
	414.4	2.21e-07	6.43e-08			396.2	1.42e-06	3.45e-07			2119.7	-0.00227	2119.7	-0.0028	2119.7	-0.00078			2119.7	0.00985	2119.7	0.01664	2119.7	0.01602
	415.3	2.19e-07	6.43e-08			397.1	1.41e-06	3.45e-07			2117.77	-0.00245	2117.77	-0.00267	2117.77	-0.00073			2117.77	0.00983	2117.77	0.01674	2117.77	0.01626
	416	2.19e-07	6.41e-08			397.9	1.4e-06	3.45e-07			2115.84	-0.00243	2115.84	-0.00257	2115.84	-0.00082			2115.84	0.00978	2115.84	0.01677	2115.84	0.01637
	416.9	2.19e-07	6.44e-08			398.7	1.4e-06	3.47e-07			2113.91	-0.00237	2113.91	-0.00265	2113.91	-0.00088			2113.91	0.00981	2113.91	0.01678	2113.91	0.01639
	417.7	2.21e-07	6.45e-08			399.6	1.4e-06	3.52e-07			2111.99	-0.00235	2111.99	-0.00276	2111.99	-0.00084			2111.99	0.00985	2111.99	0.01676	2111.99	0.01635
	418.5	2.22e-07	6.47e-08			400.4	1.41e-06	3.52e-07			2110.06	-0.00224	2110.06	-0.00268	2110.06	-0.00079			2110.06	0.00987	2110.06	0.01676	2110.06	0.01627
	419.3	2.21e-07	6.44e-08			401.3	1.41e-06	3.55e-07			2108.13	-0.00208	2108.13	-0.00261	2108.13	-0.00084			2108.13	0.00984	2108.13	0.01674	2108.13	0.01614
	420.3	2.19e-07	6.43e-08			402	1.4e-06	3.56e-07			2106.2	-0.00205	2106.2	-0.00273	2106.2	-0.00098			2106.2	0.00969	2106.2	0.01661	2106.2	0.01596
	421.1	2.19e-07	6.41e-08			402.9	1.39e-06	3.54e-07			2104.27	-0.00216	2104.27	-0.00287	2104.27	-0.00098			2104.27	0.00955	2104.27	0.01644	2104.27	0.01575
	421.9	2.19e-07	6.41e-08			403.7	1.39e-06	3.57e-07			2102.34	-0.00228	2102.34	-0.00277	2102.34	-0.0008			2102.34	0.00952	2102.34	0.01627	2102.34	0.01555
	422.8	2.2e-07	6.43e-08			404.5	1.39e-06	3.59e-07			2100.41	-0.00238	2100.41	-0.00265	2100.41	-0.00074			2100.41	0.00948	2100.41	0.01601	2100.41	0.01535
	423.6	2.21e-07	6.45e-08			405.5	1.4e-06	3.61e-07			2098.48	-0.00248	2098.48	-0.00273	2098.48	-0.00092			2098.48	0.00935	2098.48	0.0157	2098.48	0.01517
	424.5	2.2e-07	6.43e-08			406.2	1.39e-06	3.65e-07			2096.56	-0.00247	2096.56	-0.00287	2096.56	-0.00113			2096.56	0.0093	2096.56	0.01554	2096.56	0.01511
	425.6	2.19e-07	6.38e-08			407.1	1.39e-06	3.66e-07			2094.63	-0.00244	2094.63	-0.00296	2094.63	-0.00125			2094.63	0.00937	2094.63	0.01545	2094.63	0.01503
	426.2	2.19e-07	6.41e-08			408	1.38e-06	3.64e-07			2092.7	-0.00259	2092.7	-0.00315	2092.7	-0.00132			2092.7	0.00936	2092.7	0.01521	2092.7	0.01477
	426.9	2.19e-07	6.42e-08			408.8	1.37e-06	3.66e-07			2090.77	-0.00277	2090.77	-0.0034	2090.77	-0.00133			2090.77	0.00923	2090.77	0.01477	2090.77	0.01441
	427.8	2.21e-07	6.44e-08			409.5	1.38e-06	3.67e-07			2088.84	-0.00266	2088.84	-0.00351	2088.84	-0.00133			2088.84	0.00908	2088.84	0.01429	2088.84	0.01405
	428.6	2.21e-07	6.45e-08			410.4	1.38e-06	3.74e-07			2086.91	-0.00236	2086.91	-0.00352	2086.91	-0.00135			2086.91	0.009	2086.91	0.01398	2086.91	0.01376
	429.3	2.21e-07	6.43e-08			411.2	1.38e-06	3.74e-07			2084.98	-0.00229	2084.98	-0.00357	2084.98	-0.00138			2084.98	0.00898	2084.98	0.01384	2084.98	0.01351
	430.2	2.19e-07	6.42e-08			412	1.38e-06	3.75e-07			2083.05	-0.00239	2083.05	-0.00358	2083.05	-0.00142			2083.05	0.009	2083.05	0.01378	2083.05	0.01329
	431.1	2.18e-07	6.4e-08			412.9	1.37e-06	3.74e-07			2081.13	-0.00235	2081.13	-0.00348	2081.13	-0.00142			2081.13	0.00906	2081.13	0.01382	2081.13	0.01318
	431.8	2.19e-07	6.39e-08			413.8	1.36e-06	3.76e-07			2079.2	-0.00227	2079.2	-0.0034	2079.2	-0.00133			2079.2	0.0091	2079.2	0.01396	2079.2	0.01323
	432.8	2.2e-07	6.44e-08			414.7	1.37e-06	3.8e-07			2077.27	-0.0023	2077.27	-0.00343	2077.27	-0.00121			2077.27	0.009	2077.27	0.01384	2077.27	0.01311
	433.5	2.21e-07	6.45e-08			415.4	1.37e-06	3.82e-07			2075.34	-0.00241	2075.34	-0.00357	2075.34	-0.00121			2075.34	0.00882	2075.34	0.01326	2075.34	0.0126
	434.5	2.2e-07	6.44e-08			416.2	1.37e-06	3.84e-07			2073.41	-0.00254	2073.41	-0.00369	2073.41	-0.0013			2073.41	0.00871	2073.41	0.01267	2073.41	0.01207
	435.2	2.19e-07	6.4e-08			417.2	1.36e-06	3.84e-07			2071.48	-0.00263	2071.48	-0.00372	2071.48	-0.00132			2071.48	0.00868	2071.48	0.01234	2071.48	0.01176
	436.2	2.18e-07	6.4e-08			417.9	1.35e-06	3.84e-07			2069.55	-0.00254	2069.55	-0.00372	2069.55	-0.00127			2069.55	0.00862	2069.55	0.0122	2069.55	0.01164
	437	2.19e-07	6.4e-08			418.7	1.35e-06	3.84e-07			2067.62	-0.00227	2067.62	-0.00372	2067.62	-0.00122			2067.62	0.0086	2067.62	0.0121	2067.62	0.0116
	437.7	2.19e-07	6.44e-08			419.7	1.35e-06	3.89e-07			2065.7	-0.00213	2065.7	-0.0038	2065.7	-0.00124			2065.7	0.00863	2065.7	0.01193	2065.7	0.01148
	438.7	2.21e-07	6.44e-08			420.5	1.36e-06	3.91e-07			2063.77	-0.00218	2063.77	-0.00394	2063.77	-0.0014			2063.77	0.00853	2063.77	0.0117	2063.77	0.01128
	439.4	2.2e-07	6.42e-08			421.3	1.36e-06	3.94e-07			2061.84	-0.00217	2061.84	-0.00393	2061.84	-0.00155			2061.84	0.00833	2061.84	0.01147	2061.84	0.01103
	440.2	2.18e-07	6.39e-08			422.1	1.36e-06	3.93e-07			2059.91	-0.00223	2059.91	-0.00393	2059.91	-0.00165			2059.91	0.00818	2059.91	0.01132	2059.91	0.0108
	441.1	2.18e-07	6.4e-08			422.8	1.34e-06	3.92e-07			2057.98	-0.00248	2057.98	-0.00409	2057.98	-0.00181			2057.98	0.00814	2057.98	0.01114	2057.98	0.01062
	441.9	2.19e-07	6.4e-08			423.7	1.34e-06	3.93e-07			2056.05	-0.00253	2056.05	-0.00414	2056.05	-0.00196			2056.05	0.00818	2056.05	0.01091	2056.05	0.01052
	442.7	2.2e-07	6.44e-08			424.6	1.35e-06	3.97e-07			2054.12	-0.00225	2054.12	-0.00393	2054.12	-0.002			2054.12	0.00822	2054.12	0.01077	2054.12	0.01044
	443.5	2.21e-07	6.45e-08			425.4	1.35e-06	4.01e-07			2052.19	-0.00199	2052.19	-0.00367	2052.19	-0.00186			2052.19	0.0082	2052.19	0.01073	2052.19	0.01031
	444.5	2.2e-07	6.43e-08			426.2	1.35e-06	4.03e-07			2050.27	-0.00187	2050.27	-0.00351	2050.27	-0.00157			2050.27	0.00819	2050.27	0.01072	2050.27	0.01019
	445.1	2.19e-07	6.41e-08			427.1	1.34e-06	4.01e-07			2048.34	-0.00178	2048.34	-0.00342	2048.34	-0.00135			2048.34	0.00819	2048.34	0.01064	2048.34	0.0101
	446.1	2.18e-07	6.38e-08			427.9	1.33e-06	4.02e-07			2046.41	-0.0018	2046.41	-0.00336	2046.41	-0.00138			2046.41	0.00819	2046.41	0.01059	2046.41	0.01008
	447	2.19e-07	6.41e-08			428.8	1.33e-06	4.04e-07			2044.48	-0.00186	2044.48	-0.00333	2044.48	-0.00154			2044.48	0.00814	2044.48	0.01052	2044.48	0.01005
	447.7	2.2e-07	6.43e-08			429.6	1.33e-06	4.07e-07			2042.55	-0.0018	2042.55	-0.00333	2042.55	-0.00162			2042.55	0.00805	2042.55	0.01035	2042.55	0.00993
	448.5	2.21e-07	6.46e-08			430.4	1.34e-06	4.12e-07			2040.62	-0.00177	2040.62	-0.00339	2040.62	-0.00157			2040.62	0.008	2040.62	0.01016	2040.62	0.00976
	449.5	2.2e-07	6.42e-08			431.3	1.33e-06	4.14e-07			2038.69	-0.00181	2038.69	-0.00349	2038.69	-0.00151			2038.69	0.00799	2038.69	0.00997	2038.69	0.00954
	450.3	2.19e-07	6.4e-08			432.1	1.33e-06	4.13e-07			2036.76	-0.00181	2036.76	-0.00347	2036.76	-0.00146			2036.76	0.00797	2036.76	0.00979	2036.76	0.00936
	450.9	2.18e-07	6.37e-08			432.9	1.32e-06	4.1e-07			2034.84	-0.00175	2034.84	-0.00337	2034.84	-0.00141			2034.84	0.00796	2034.84	0.00967	2034.84	0.00922
	451.8	2.19e-07	6.4e-08			433.8	1.32e-06	4.14e-07			2032.91	-0.00163	2032.91	-0.00334	2032.91	-0.00136			2032.91	0.00798	2032.91	0.00971	2032.91	0.00914
	452.8	2.19e-07	6.43e-08			434.6	1.32e-06	4.17e-07			2030.98	-0.00149	2030.98	-0.00342	2030.98	-0.00138			2030.98	0.00801	2030.98	0.00979	2030.98	0.00912
	453.5	2.21e-07	6.43e-08			435.5	1.32e-06	4.2e-07			2029.05	-0.00152	2029.05	-0.00354	2029.05	-0.00145			2029.05	0.00804	2029.05	0.00977	2029.05	0.00907
	454.5	2.2e-07	6.42e-08			436.2	1.33e-06	4.21e-07			2027.12	-0.00162	2027.12	-0.00354	2027.12	-0.00134			2027.12	0.00802	2027.12	0.00968	2027.12	0.00902
	455.1	2.18e-07	6.39e-08			437.2	1.32e-06	4.21e-07			2025.19	-0.00157	2025.19	-0.00334	2025.19	-0.00108			2025.19	0.00795	2025.19	0.00953	2025.19	0.00899
	456	2.18e-07	6.38e-08			437.9	1.31e-06	4.19e-07			2023.26	-0.00148	2023.26	-0.00309	2023.26	-0.00097			2023.26	0.00791	2023.26	0.00936	2023.26	0.00899
	456.9	2.19e-07	6.4e-08			438.7	1.31e-06	4.19e-07			2021.33	-0.00153	2021.33	-0.00298	2021.33	-0.00111			2021.33	0.00794	2021.33	0.00925	2021.33	0.00891
	457.7	2.21e-07	6.43e-08			439.5	1.31e-06	4.23e-07			2019.41	-0.00165	2019.41	-0.003	2019.41	-0.00134			2019.41	0.00802	2019.41	0.00933	2019.41	0.00882
	458.7	2.21e-07	6.42e-08			440.3	1.31e-06	4.27e-07			2017.48	-0.00178	2017.48	-0.00308	2017.48	-0.00147			2017.48	0.00806	2017.48	0.00945	2017.48	0.00882
	459.5	2.2e-07	6.42e-08			441.2	1.32e-06	4.31e-07			2015.55	-0.00182	2015.55	-0.00326	2015.55	-0.00144			2015.55	0.00798	2015.55	0.0094	2015.55	0.00882
	460.2	2.19e-07	6.4e-08			442	1.31e-06	4.28e-07			2013.62	-0.0017	2013.62	-0.00347	2013.62	-0.00125			2013.62	0.00788	2013.62	0.00931	2013.62	0.00882
	461.1	2.19e-07	6.4e-08			442.9	1.29e-06	4.28e-07			2011.69	-0.00153	2011.69	-0.00349	2011.69	-0.00103			2011.69	0.00787	2011.69	0.00934	2011.69	0.00884
	462.2	2.2e-07	6.41e-08			443.7	1.29e-06	4.28e-07			2009.76	-0.00151	2009.76	-0.00336	2009.76	-0.00105			2009.76	0.00788	2009.76	0.00938	2009.76	0.0088
	462.8	2.21e-07	6.44e-08			444.7	1.3e-06	4.34e-07			2007.83	-0.00158	2007.83	-0.00327	2007.83	-0.00128			2007.83	0.00787	2007.83	0.00933	2007.83	0.00874
	463.7	2.21e-07	6.43e-08			445.4	1.3e-06	4.38e-07			2005.9	-0.00155	2005.9	-0.00322	2005.9	-0.00134			2005.9	0.00785	2005.9	0.00927	2005.9	0.00867
	464.5	2.2e-07	6.45e-08			446.2	1.3e-06	4.39e-07			2003.98	-0.00143	2003.98	-0.00308	2003.98	-0.0011			2003.98	0.00781	2003.98	0.00925	2003.98	0.00862
	465.3	2.19e-07	6.4e-08			447.1	1.29e-06	4.37e-07			2002.05	-0.00124	2002.05	-0.00289	2002.05	-0.00073			2002.05	0.00779	2002.05	0.00929	2002.05	0.00864
	466.1	2.19e-07	6.38e-08			447.8	1.28e-06	4.35e-07			2000.12	-0.00103	2000.12	-0.00266	2000.12	-0.00042			2000.12	0.00789	2000.12	0.00942	2000.12	0.00872
	466.9	2.19e-07	6.39e-08			448.7	1.28e-06	4.39e-07
	467.8	2.2e-07	6.42e-08			449.5	1.29e-06	4.4e-07
	468.6	2.22e-07	6.43e-08			450.4	1.29e-06	4.43e-07
	469.4	2.21e-07	6.42e-08			451.3	1.29e-06	4.47e-07
	470.4	2.19e-07	6.39e-08			452.1	1.29e-06	4.48e-07
	471.2	2.19e-07	6.38e-08			453	1.28e-06	4.47e-07
	472	2.19e-07	6.42e-08			453.7	1.27e-06	4.47e-07
	472.6	2.21e-07	6.43e-08			454.5	1.27e-06	4.49e-07
	473.6	2.22e-07	6.44e-08			455.4	1.28e-06	4.53e-07
	474.6	2.21e-07	6.43e-08			456.2	1.28e-06	4.56e-07
	475.3	2.19e-07	6.39e-08			457.2	1.27e-06	4.55e-07
	476.3	2.19e-07	6.37e-08			457.9	1.26e-06	4.54e-07
	477	2.19e-07	6.41e-08			458.8	1.26e-06	4.55e-07
	477.9	2.2e-07	6.42e-08			459.6	1.26e-06	4.57e-07
	478.8	2.21e-07	6.45e-08			460.3	1.27e-06	4.63e-07
	479.6	2.2e-07	6.41e-08			461.3	1.27e-06	4.67e-07
	480.3	2.19e-07	6.37e-08			462	1.26e-06	4.63e-07
	481.2	2.18e-07	6.38e-08			463	1.26e-06	4.61e-07
	482	2.19e-07	6.39e-08			463.7	1.25e-06	4.64e-07
	482.7	2.2e-07	6.43e-08			464.5	1.25e-06	4.64e-07
	483.7	2.21e-07	6.43e-08			465.4	1.26e-06	4.68e-07
	484.4	2.2e-07	6.41e-08			466.3	1.26e-06	4.71e-07
	485.3	2.19e-07	6.4e-08			467.1	1.25e-06	4.72e-07
	486.2	2.18e-07	6.38e-08			467.9	1.24e-06	4.68e-07
	487	2.19e-07	6.39e-08			468.7	1.24e-06	4.72e-07
	487.7	2.2e-07	6.41e-08			469.6	1.24e-06	4.73e-07
	488.8	2.21e-07	6.42e-08			470.4	1.25e-06	4.78e-07
	489.8	2.21e-07	6.41e-08			471.4	1.25e-06	4.83e-07
	490.4	2.19e-07	6.4e-08			472.1	1.24e-06	4.8e-07
	491.2	2.19e-07	6.37e-08			473.1	1.23e-06	4.78e-07
	492	2.19e-07	6.42e-08			473.9	1.23e-06	4.8e-07
	492.9	2.2e-07	6.41e-08			474.6	1.23e-06	4.82e-07
	493.7	2.21e-07	6.43e-08			475.5	1.24e-06	4.87e-07
	494.4	2.2e-07	6.42e-08			476.2	1.24e-06	4.9e-07
	495.4	2.19e-07	6.38e-08			477.2	1.23e-06	4.89e-07
	496.1	2.19e-07	6.38e-08			478	1.22e-06	4.84e-07
	497.1	2.19e-07	6.38e-08			478.8	1.22e-06	4.87e-07
	497.8	2.2e-07	6.41e-08			479.7	1.22e-06	4.92e-07
	498.5	2.21e-07	6.42e-08			480.3	1.23e-06	4.95e-07
	499.5	2.2e-07	6.4e-08			481.3	1.23e-06	4.95e-07
	500.2	2.18e-07	6.36e-08			482	1.22e-06	4.95e-07
	501.1	2.18e-07	6.34e-08			482.9	1.21e-06	4.93e-07
	502.1	2.19e-07	6.36e-08			483.8	1.21e-06	4.95e-07
	502.7	2.2e-07	6.41e-08			484.6	1.21e-06	4.99e-07
	503.7	2.21e-07	6.43e-08			485.4	1.22e-06	5.02e-07
	504.4	2.21e-07	6.39e-08			486.2	1.22e-06	5.06e-07
	505.3	2.18e-07	6.37e-08			487.2	1.21e-06	5.04e-07
	506.1	2.19e-07	6.37e-08			488	1.2e-06	5.03e-07
	506.9	2.19e-07	6.39e-08			488.8	1.19e-06	5.02e-07
	507.7	2.2e-07	6.41e-08			489.7	1.2e-06	5.05e-07
	508.6	2.21e-07	6.42e-08			490.4	1.21e-06	5.09e-07
	509.4	2.2e-07	6.39e-08			491.2	1.21e-06	5.15e-07
	510.3	2.19e-07	6.38e-08			492.1	1.2e-06	5.11e-07
	511.3	2.18e-07	6.37e-08			493	1.19e-06	5.09e-07
	512	2.19e-07	6.38e-08			493.8	1.19e-06	5.1e-07
	512.8	2.2e-07	6.41e-08			494.6	1.19e-06	5.14e-07
	513.6	2.21e-07	6.42e-08			495.5	1.19e-06	5.19e-07
	514.5	2.2e-07	6.4e-08			496.2	1.2e-06	5.21e-07
	515.2	2.19e-07	6.37e-08			497.2	1.19e-06	5.21e-07
	516	2.18e-07	6.38e-08			497.9	1.18e-06	5.18e-07
	516.9	2.19e-07	6.38e-08			498.8	1.18e-06	5.16e-07
	517.6	2.2e-07	6.4e-08			499.5	1.18e-06	5.23e-07
	518.5	2.21e-07	6.41e-08			500.4	1.18e-06	5.26e-07
	519.5	2.21e-07	6.39e-08			501.3	1.19e-06	5.29e-07
	520.2	2.19e-07	6.36e-08			502.1	1.18e-06	5.28e-07
	521	2.18e-07	6.38e-08			503	1.17e-06	5.26e-07
	521.9	2.19e-07	6.37e-08			503.7	1.17e-06	5.26e-07
	522.8	2.2e-07	6.38e-08			504.6	1.17e-06	5.27e-07
	523.5	2.21e-07	6.43e-08			505.4	1.18e-06	5.34e-07
	524.5	2.2e-07	6.39e-08			506.2	1.18e-06	5.38e-07
	525.5	2.19e-07	6.38e-08			507.1	1.17e-06	5.36e-07
	526.2	2.18e-07	6.36e-08			507.9	1.16e-06	5.3e-07
	527	2.18e-07	6.38e-08			508.8	1.16e-06	5.33e-07
	527.7	2.19e-07	6.39e-08			509.6	1.16e-06	5.37e-07
	528.6	2.21e-07	6.4e-08			510.4	1.16e-06	5.39e-07
	529.8	2.2e-07	6.41e-08			511.3	1.17e-06	5.42e-07
	530.3	2.19e-07	6.38e-08			512.1	1.16e-06	5.41e-07
	531.2	2.18e-07	6.35e-08			513	1.15e-06	5.4e-07
	531.8	2.18e-07	6.36e-08			513.7	1.15e-06	5.41e-07
	532.7	2.2e-07	6.39e-08			514.5	1.15e-06	5.46e-07
	533.7	2.2e-07	6.41e-08			515.4	1.16e-06	5.47e-07
	534.6	2.2e-07	6.4e-08			516.2	1.16e-06	5.53e-07
	535.1	2.19e-07	6.37e-08			517.1	1.15e-06	5.51e-07
	536.1	2.18e-07	6.36e-08			517.8	1.14e-06	5.46e-07
	536.9	2.18e-07	6.38e-08			518.9	1.14e-06	5.47e-07
	537.6	2.2e-07	6.39e-08			519.6	1.14e-06	5.51e-07
	538.5	2.21e-07	6.41e-08			520.4	1.15e-06	5.55e-07
	539.5	2.2e-07	6.4e-08			521.4	1.15e-06	5.57e-07
	540.1	2.19e-07	6.35e-08			522.1	1.14e-06	5.58e-07
	541.1	2.18e-07	6.34e-08			522.9	1.13e-06	5.54e-07
	541.9	2.19e-07	6.36e-08			523.8	1.13e-06	5.55e-07
	542.6	2.2e-07	6.39e-08			524.7	1.13e-06	5.59e-07
	543.6	2.21e-07	6.4e-08			525.7	1.14e-06	5.63e-07
	544.3	2.2e-07	6.41e-08			526.4	1.14e-06	5.67e-07
	545.3	2.18e-07	6.37e-08			527	1.13e-06	5.65e-07
	546.1	2.18e-07	6.35e-08			527.9	1.13e-06	5.62e-07
	546.8	2.19e-07	6.35e-08			529.1	1.12e-06	5.63e-07
	547.7	2.2e-07	6.38e-08			529.6	1.12e-06	5.64e-07
	548.4	2.21e-07	6.41e-08			530.5	1.13e-06	5.7e-07
	549.5	2.2e-07	6.41e-08			531.3	1.13e-06	5.72e-07
	550.2	2.19e-07	6.37e-08			532.2	1.12e-06	5.72e-07
	551	2.17e-07	6.34e-08			533.2	1.12e-06	5.67e-07
	552.1	2.19e-07	6.36e-08			533.7	1.11e-06	5.69e-07
	552.7	2.2e-07	6.38e-08			534.5	1.12e-06	5.73e-07
	553.5	2.2e-07	6.4e-08			535.3	1.12e-06	5.76e-07
	554.4	2.2e-07	6.39e-08			536.2	1.12e-06	5.81e-07
	555.1	2.19e-07	6.36e-08			537	1.11e-06	5.78e-07
	556	2.18e-07	6.34e-08			538	1.1e-06	5.76e-07
	556.9	2.19e-07	6.35e-08			538.7	1.1e-06	5.76e-07
	557.7	2.2e-07	6.38e-08			539.7	1.1e-06	5.8e-07
	558.5	2.2e-07	6.4e-08			540.5	1.11e-06	5.83e-07
	559.2	2.2e-07	6.4e-08			541.4	1.11e-06	5.87e-07
	560.1	2.18e-07	6.34e-08			542.2	1.1e-06	5.86e-07
	560.9	2.18e-07	6.33e-08			542.9	1.1e-06	5.83e-07
	561.9	2.18e-07	6.35e-08			543.7	1.09e-06	5.83e-07
	562.7	2.2e-07	6.38e-08			544.6	1.1e-06	5.86e-07
	563.5	2.2e-07	6.4e-08			545.3	1.1e-06	5.92e-07
	564.2	2.21e-07	6.38e-08			546.2	1.1e-06	5.95e-07
	565	2.18e-07	6.36e-08			547.2	1.1e-06	5.93e-07
	566	2.18e-07	6.35e-08			547.8	1.09e-06	5.9e-07
	566.8	2.19e-07	6.33e-08			548.8	1.09e-06	5.9e-07
	567.6	2.19e-07	6.37e-08			549.8	1.09e-06	5.93e-07
	568.5	2.2e-07	6.39e-08			550.4	1.09e-06	5.96e-07
	569.5	2.2e-07	6.39e-08			551.2	1.09e-06	6.01e-07
	570.4	2.19e-07	6.37e-08			552	1.08e-06	5.98e-07
	570.9	2.18e-07	6.32e-08			553	1.08e-06	5.97e-07
	571.9	2.18e-07	6.34e-08			553.8	1.08e-06	5.96e-07
	572.6	2.19e-07	6.39e-08			554.5	1.08e-06	6.01e-07
	573.4	2.2e-07	6.4e-08			555.4	1.08e-06	6.05e-07
	574.3	2.2e-07	6.39e-08			556.1	1.08e-06	6.08e-07
	575.1	2.19e-07	6.37e-08			557	1.08e-06	6.07e-07
	576.1	2.18e-07	6.33e-08			558.2	1.07e-06	6.03e-07
	577	2.18e-07	6.35e-08			558.7	1.07e-06	6.03e-07
	577.6	2.2e-07	6.37e-08			559.5	1.07e-06	6.07e-07
	578.5	2.2e-07	6.38e-08			560.3	1.07e-06	6.13e-07
	579.3	2.2e-07	6.38e-08			561.2	1.08e-06	6.15e-07
	580.1	2.18e-07	6.35e-08			561.9	1.07e-06	6.13e-07
	581	2.18e-07	6.33e-08			562.8	1.06e-06	6.1e-07
	582	2.18e-07	6.34e-08			563.6	1.06e-06	6.1e-07
	582.7	2.19e-07	6.38e-08			564.5	1.06e-06	6.13e-07
	583.7	2.21e-07	6.4e-08			565.3	1.06e-06	6.17e-07
	584.5	2.2e-07	6.39e-08			566.2	1.06e-06	6.22e-07
	585.4	2.18e-07	6.35e-08			567.1	1.06e-06	6.2e-07
	586	2.18e-07	6.35e-08			567.9	1.05e-06	6.15e-07
	586.9	2.19e-07	6.34e-08			568.8	1.05e-06	6.16e-07
	587.9	2.2e-07	6.38e-08			569.6	1.05e-06	6.19e-07
	588.6	2.21e-07	6.39e-08			570.4	1.05e-06	6.24e-07
	589.4	2.2e-07	6.38e-08			571.2	1.06e-06	6.28e-07
	590.1	2.19e-07	6.35e-08			572	1.05e-06	6.25e-07
	591.2	2.18e-07	6.35e-08			572.9	1.04e-06	6.23e-07
	592	2.18e-07	6.34e-08			573.7	1.04e-06	6.23e-07
	592.6	2.2e-07	6.37e-08			574.5	1.04e-06	6.27e-07
	593.7	2.21e-07	6.4e-08			575.4	1.05e-06	6.3e-07
	594.5	2.2e-07	6.37e-08			576.2	1.05e-06	6.35e-07
	595.3	2.19e-07	6.36e-08			577.1	1.04e-06	6.33e-07
	596	2.18e-07	6.32e-08			577.9	1.04e-06	6.3e-07
	596.8	2.18e-07	6.35e-08			578.8	1.03e-06	6.28e-07
	597.6	2.2e-07	6.38e-08			579.5	1.03e-06	6.32e-07
	598.5	2.2e-07	6.38e-08			580.4	1.04e-06	6.37e-07
	599.5	2.2e-07	6.38e-08			581.2	1.04e-06	6.42e-07
	600.2	2.19e-07	6.36e-08			582	1.03e-06	6.39e-07
	--	--	--			583	1.03e-06	6.35e-07
	--	--	--			583.6	1.02e-06	6.34e-07
	--	--	--			584.5	1.03e-06	6.4e-07
	--	--	--			585.5	1.03e-06	6.44e-07
	--	--	--			586.6	1.03e-06	6.47e-07
	--	--	--			587.2	1.03e-06	6.45e-07
	--	--	--			588	1.02e-06	6.41e-07
	--	--	--			588.8	1.02e-06	6.42e-07
	--	--	--			589.5	1.02e-06	6.44e-07
	--	--	--			590.4	1.02e-06	6.5e-07
	--	--	--			591.3	1.02e-06	6.54e-07
	--	--	--			591.9	1.02e-06	6.52e-07
	--	--	--			592.8	1.01e-06	6.46e-07
	--	--	--			593.5	1.01e-06	6.47e-07
	--	--	--			594	1.01e-06	6.49e-07
	--	--	--			594.8	1.01e-06	6.59e-07
	--	--	--			595.1	1.01e-06	6.6e-07
	--	--	--			595.6	1.01e-06	6.57e-07
	--	--	--			596.1	1e-06	6.53e-07
	--	--	--			596.4	9.99e-07	6.54e-07
	--	--	--			596.6	9.99e-07	6.58e-07
	--	--	--			596.9	1e-06	6.62e-07
	--	--	--			597.1	1.01e-06	6.67e-07
	--	--	--			597.3	1e-06	6.65e-07
	--	--	--			597.3	9.94e-07	6.61e-07
	--	--	--			597.3	9.9e-07	6.62e-07
	--	--	--			597.1	9.93e-07	6.64e-07
	--	--	--			596.9	9.93e-07	6.69e-07
	--	--	--			596.7	9.98e-07	6.74e-07
	--	--	--			596.3	9.94e-07	6.72e-07
	--	--	--			596	9.87e-07	6.69e-07
	--	--	--			595.7
	--	--	--			595.3
	--	--	--			594.9
	--	--	--			594.5
	--	--	--			594.1
	--	--	--			593.6
	--	--	--			593.2
	--	--	--			592.8
	--	--	--			592.3
	--	--	--			591.9
	--	--	--			591.4
	--	--	--			591
	--	--	--			590.4
	--	--	--			590.1
	--	--	--			589.5
	--	--	--
	--	--	--
	--	--	--
	--	--	--
	--	--	--
	--	--	--
	--	--	--
	--	--	--
	--	--	--
	--	--	--
	--	--	--
	--	--	--
	--	--	--
	--	--	--
	--	--	--
	--	--	--
	--	--	--
	--	--	--
	--	--	--
	--	--	--
	--	--	--
	--	--	--
	--	--	--
	--	--	--
	--	--	--
	--	--	--
	--	--	--
	--	--	--
	--	--	--
	--	--	--
	--	--	--
	--	--	--
	--	--	--
	--	--	--
	--	--	--
	--	--	--
	--	--	--
	--	--	--
	--	--	--
	--	--	--
	--	--	--
	--	--	--
	--	--	--
	--	--	--
	--	--	--
	--	--	--
	--	--	--
	--	--	--
	--	--	--
	--	--	--
	--	--	--
	--	--	--
	--	--	--
	--	--	--
	--	--	--
	--	--	--
	--	--	--
	--	--	--
	--	--	--
	--	--	--
	--	--	--
	--	--	--
	--	--	--
	--	--	--
	--	--	--
	--	--	--
	--	--	--
	--	--	--
	--	--	--
	--	--	--
	--	--	--
	--	--	--
	--	--	--
	--	--	--
	--	--	--
	--	--	--
	--	--	--
	--	--	--
	--	--	--
	--	--	--
	--	--	--
	--	--	--
	--	--	--
	--	--	--
	--	--	--
	--	--	--
	--	--	--
	--	--	--
	--	--	--
	--	--	--
	--	--	--
	--	--	--
	--	--	--
	--	--	--
	--	--	--
	--	--	--
	--	--	--
	--	--	--
	--	--	--
	--	--	--
	--	--	--
	--	--	--
	--	--	--
	--	--	--
	--	--	--
	--	--	--
	--	--	--
	--	--	--
	--	--	--
	--	--	--
	--	--	--
	--	--	--
	--	--	--
	--	--	--
	--	--	--
	--	--	--
	--	--	--
	--	--	--
	--	--	--
	--	--	--
	--	--	--
	--	--	--
	--	--	--
	--	--	--
	--	--	--
	--	--	--
	--	--	--
	--	--	--
	--	--	--
	--	--	--
	--	--	--
	--	--	--
	--	--	--
	--	--	--
	--	--	--
	--	--	--
	--	--	--
	--	--	--
	--	--	--
	--	--	--
	--	--	--
	--	--	--
	--	--	--
	--	--	--
	--	--	--
	--	--	--
	--	--	--
	--	--	--
	--	--	--
	--	--	--
	--	--	--
	--	--	--
	--	--	--
	--	--	--
	--	--	--
	--	--	--
	--	--	--
	--	--	--
	--	--	--
	--	--	--
	--	--	--
	--	--	--
	--	--	--
	--	--	--
	--	--	--
	--	--	--
	--	--	--
	--	--	--
	--	--	--
	--	--	--
	--	--	--
	--	--	--
	--	--	--
	--	--	--
	--	--	--
	--	--	--
	--	--	--
	--	--	--
	--	--	--
	--	--	--
	--	--	--
	--	--	--
	--	--	--
	--	--	--
	--	--	--
	--	--	--
	--	--	--
	--	--	--
	--	--	--
	--	--	--
	--	--	--
	--	--	--
	--	--	--
	--	--	--
	--	--	--
	--	--	--
	--	--	--
